# Supplementary material for: Who is in the sample? An analysis of real and surrogate users as participants in user study research in the information technology fields
Source: PeerJ Comput Sci. 2022 Oct 21;8:e1136. doi: 10.7717/peerj-cs.1136 (PMC9680893; doi:10.7717/peerj-cs.1136)
Supplement: Supplemental Information 1 [file peerj-cs-08-1136-s001.csv]

id	archive	title	year	outlet	journal or conference	domain	study	tested with (real user/surrogate user)	tested with (real user/crowd workers/students/researchers/others)	generic or targeted	number of participants	notes
1	ACM	Surface Perception of Planar Abstractions	2013	ACM Trans. Appl. Percept.	Journal	3D Models & Interfaces	1	surrogate users	crowdworkers	targeted		Not mentioned
2	ACM	Effect of Displaying Human Videos During an Evaluation Study of American Sign Language Animation	2013	ACM Trans. Access. Comput.	Journal	e-Health & Accessibility	1	real users	real users	targeted	18
3	ACM	Effect of Displaying Human Videos During an Evaluation Study of American Sign Language Animation	2013	ACM Trans. Access. Comput.	Journal	e-Health & Accessibility	1	real users	real users	targeted	18
4	ACM	Effect of Displaying Human Videos During an Evaluation Study of American Sign Language Animation	2013	ACM Trans. Access. Comput.	Journal	e-Health & Accessibility	1	real users	real users	targeted	18
5	ACM	Decision-making in the Aisles: Informing, Overwhelming or Nudging Supermarket Shoppers?	2013	Personal Ubiquitous Comput.	Conference	Business Applications	1	real users	real users	generic	12
6	ACM	Decision-making in the Aisles: Informing, Overwhelming or Nudging Supermarket Shoppers?	2013	Personal Ubiquitous Comput.	Conference	Business Applications	1	real users	real users	generic	10
7	ACM	Decision-making in the Aisles: Informing, Overwhelming or Nudging Supermarket Shoppers?	2013	Personal Ubiquitous Comput.	Conference	Business Applications	1	real users	real users	generic	18
8	ACM	Up Close and Personal: Collaborative Work on a High-resolution Multitouch Wall Display	2014	ACM Trans. Comput.-Hum. Interact.	Journal	Collaborative Work & Remote Experiences	1	real users	real users	generic	30
9	ACM	Portfolio: Searching for Relevant Functions and Their Usages in Millions of Lines of Code	2013	ACM Trans. Softw. Eng. Methodol.	Journal	Software Development	1	real users	real users	targeted	49
10	ACM	The Cameraman Operating My Virtual Camera is Artificial: Can the Machine Be As Good As a Human&Quest;	2015	ACM Trans. Multimedia Comput. Commun. Appl.	Journal	Collaborative Work & Remote Experiences	1	real users	real users	generic	37
11	ACM	Portfolio: Searching for Relevant Functions and Their Usages in Millions of Lines of Code	2013	ACM Trans. Softw. Eng. Methodol.	Journal	Software Development	1	real users	real users	targeted	19
12	ACM	WEB on TV: Cross-National User Study for Designing Better User Experience	2013	AcademicMindTrek	Conference	Government & Non-Profit	1	surrogate users	students	targeted	11
13	ACM	WEB on TV: Cross-National User Study for Designing Better User Experience	2013	AcademicMindTrek	Conference	Government & Non-Profit	1	real users	real users	targeted	12
14	ACM	WEB on TV: Cross-National User Study for Designing Better User Experience	2013	AcademicMindTrek	Conference	Government & Non-Profit	1	real users	real users	targeted	12
15	ACM	Using Eye Tracking for Evaluating Web Search Interfaces	2013	ADCS	Conference	Information Processing & Search	1	real users	real users	targeted	183
16	ACM	SEMarbeta: Mobile Sketch-gesture-video Remote Support for Car Drivers	2013	AH	Conference	Driving & Transportation	1	real users	real users	targeted	16
17	ACM	Challenges of Using Information Technology Onboard Ships	2013	APCHI	Conference	Business Applications	1	real users	real users	targeted	30
18	ACM	Designing Interfaces for Healthcare Workers: A Case Study of the Electronic Partogram	2013	APCHI	Conference	e-Health & Accessibility	1	real users	real users	targeted	29
19	ACM	Stuff I'Ve Seen: A System for Personal Information Retrieval and Re-Use	2016	SIGIR Forum	Journal	e-Health & Accessibility	1	real users	real users	generic	234
20	ACM	PromotionRank: Ranking and Recommending Grocery Product Promotions Using Personal Shopping Lists	2014	ACM Trans. Interact. Intell. Syst.	Journal	e-Health & Accessibility	1	real users	real users	generic	38
21	ACM	Challenges of Information System Use by Knowledge Workers: The Email Productivity Paradox	2013	ASIST	Conference	Collaborative Work & Remote Experiences	1	real users	real users	targeted	34
22	ACM	A Comparison of a Hierarchical Tree to an Associative Map Interface for the Selection of Classification Terms	2013	ASIST	Conference	Digital Analytics & Visualization	1	real users	real users	targeted	13
23	ACM	Medical Image Users' Search Tactics Across Different Search Tasks	2013	ASIST	Conference	Information Processing & Search	1	real users	real users	targeted	41
24	ACM	Toward Accessible Technology for Music Composers and Producers with Motor Disabilities	2013	ASSETS	Conference	e-Health & Accessibility	1	real users	real users	targeted	3
25	ACM	Comparing Native Signers' Perception of American Sign Language Animations and Videos via Eye Tracking	2013	ASSETS	Conference	e-Health & Accessibility	1	real users	real users	targeted	11
26	ACM	Q-methodology As a Research and Design Tool for HCI	2013	CHI	Conference	Business Applications	1	real users	real users	targeted	14
27	ACM	Designing for the Living Room: Long-term User Involvement in a Living Lab	2013	CHI	Conference	Collaborative Work & Remote Experiences	1	real users	real users	targeted	27
28	ACM	Collecting Memories of the Museum Experience	2013	CHI EA	Conference	Collaborative Work & Remote Experiences	1	real users	real users	targeted	307
29	ACM	User Activity Patterns During Information Search	2015	ACM Trans. Inf. Syst.	Journal	Information Processing & Search	1	real users	real users	generic	32
30	ACM	User Activity Patterns During Information Search	2015	ACM Trans. Inf. Syst.	Journal	Information Processing & Search	1	real users	real users	generic	40
31	ACM	Collecting Memories of the Museum Experience	2013	CHI EA	Conference	Collaborative Work & Remote Experiences	1	real users	real users	targeted	308
32	ACM	Fisheye Word Cloud for Temporal Sentiment Exploration	2013	CHI EA	Conference	Digital Analytics & Visualization	1	real users	real users	targeted	14
33	ACM	Lessons Learned from the Netsense Smartphone Study	2013	SIGCOMM Comput. Commun. Rev.	Journal	Mobile & Ubiquitous Computing	1	real users	real users	generic	200
34	ACM	Embodying Services into Physical Places: Toward the Design of a Mobile Environment Browser	2013	ACM Trans. Interact. Intell. Syst.	Journal	Mobile & Ubiquitous Computing	1	real users	real users	generic	12
35	ACM	Multimodal Multiplatform Social Media Event Summarization	2018	ACM Trans. Multimedia Comput. Commun. Appl.	Journal	Online Content & Social Media	1	real users	real users	generic	5
36	ACM	Multimodal Multiplatform Social Media Event Summarization	2018	ACM Trans. Multimedia Comput. Commun. Appl.	Journal	Online Content & Social Media	1	real users	real users	generic	11
37	ACM	Testing a Novel Parking System: On-street Reservations	2013	CHI EA	Conference	Driving & Transportation	1	real users	real users	targeted		Not mentioned
38	ACM	Augmenting Web Search Surrogates with Images	2013	CIKM	Conference	Information Processing & Search	1	surrogate users	crowdworkers	targeted	5
39	ACM	PromotionRank: Ranking and Recommending Grocery Product Promotions Using Personal Shopping Lists	2014	ACM Trans. Interact. Intell. Syst.	Journal	Recommender Systems	1	real users	real users	generic	22
40	ACM	Augmenting Web Search Surrogates with Images	2013	CIKM	Conference	Information Processing & Search	1	surrogate users	crowdworkers	targeted	5
41	ACM	Viewer Behaviors and Practices in the (New) Television Environment	2013	EuroITV	Conference	Business Applications	1	real users	real users	targeted	550
42	ACM	Lessons Learned from the Netsense Smartphone Study	2013	HotPlanet	Journal	Mobile & Ubiquitous Computing	1	surrogate users	students	targeted	200
43	ACM	Supporting Ontology Alignment Tasks with Edge Bundling	2013	i-KNOQ	Conference	Digital Analytics & Visualization	1	surrogate users	students	targeted	24
44	ACM	Body Panning: A Movement-based Navigation Technique for Large Interactive Surfaces	2013	ITS	Conference	Input Devices & Technologies	1	surrogate users	students	targeted	49
45	ACM	Glabella: Continuously Sensing Blood Pressure Behavior Using an Unobtrusive Wearable Device	2017	ACM Interact. Mob. Wearable Ubiquitous Technol.	Conference	Wearable Technology	1	real users	real users	generic	4
46	ACM	Moving Beyond Market Research: Demystifying Smartphone User Behavior in India	2017	ACM Interact. Mob. Wearable Ubiquitous Technol.	Conference	Mobile & Ubiquitous Computing	1	real users	real users	generic	215
47	ACM	Experiencing Touchless Interaction with Augmented Content on Wearable Head-mounted Displays in Cultural Heritage Applications	2017	Personal Ubiquitous Comput.	Journal	Virtual & Augmented Reality	1	real users	real users	generic	24
48	ACM	Exploring 3D Gesture Metaphors for Interaction with Unmanned Aerial Vehicles	2013	IUI	Conference	3D Models & Interfaces	1	surrogate users	students	targeted	14
49	ACM	Android-based Speech Processing for Eldercare Robotics	2013	IUI Companion	Conference	e-Health & Accessibility	1	real users	real users	targeted	101
50	ACM	The Paper Slip Should Be There!: Perceptions of Transaction Receipts in Branchless Banking	2013	MobileHCI	Conference	Business Applications	1	real users	real users	targeted	67
51	ACM	How to Use 3D in Stereoscopic Mobile User Interfaces: Study on Initial User Perceptions	2013	AcademicMindTrek	Conference	3D Models & Interfaces	1	real users	real users	generic	27
52	ACM	How to Use 3D in Stereoscopic Mobile User Interfaces: Study on Initial User Perceptions	2013	AcademicMindTrek	Conference	3D Models & Interfaces	1	real users	real users	generic	33
53	ACM	Early Perceptions of an Augmented Home	2013	MUM	Conference	Virtual & Augmented Reality	1	real users	real users	targeted	21
54	ACM	Towards Effective Evaluation of Geometric Texture Synthesis Algorithms	2013	NPAR	Conference	Digital Analytics & Visualization	1	surrogate users	students	targeted	20
55	ACM	Integrating Collaborative Context Information with Social Media: A Study of User Perceptions	2013	OzCHI	Conference	Online Content & Social Media	1	real users	real users	targeted	12
56	ACM	Small Talk with Facebook: Phatic Communication in Social Media	2013	AcademicMindTrek	Conference	Online Content & Social Media	1	real users	real users	generic	12
57	ACM	An Evaluation of Advanced User Interface Customization	2013	OzCHI	Conference	Input Devices & Technologies	1	real users	real users	targeted	18
58	ACM	A Study on the Degrees of Freedom in Touchless Interaction	2013	SA	Conference	e-Health & Accessibility	1	surrogate users	students	targeted	18
59	ACM	Is Relevance Hard Work?: Evaluating the Effort of Making Relevant Assessments	2013	SIGIR	Conference	Information Processing & Search	1	surrogate users	students	targeted	49
60	ACM	ProFi: Design and Evaluation of a Product Finder in a Supermarket Scenario	2013	UbiComp Adjunct	Conference	Business Applications	1	surrogate users	students	targeted	28
61	ACM	Charting Design Preferences on Wellness Wearables	2016	AH	Conference	Wearable Technology	1	real users	real users	generic	84
62	ACM	Smart Handbag As a Wearable Public Display - Exploring Concepts and User Perceptions	2016	AH	Conference	Wearable Technology	1	real users	real users	generic	20
63	ACM	AVATAREX: Telexistence System Based on Virtual Avatars	2018	AH	Conference	Collaborative Work & Remote Experiences	1	real users	real users	generic	16
64	ACM	CoAP for the Web of Things: From Tiny Resource-constrained Devices to the Web Browser	2013	UbiComp Adjunct	Conference	Software Development	1	real users	real users	targeted	48
65	ACM	The Effects of VEs on Mobility Impaired Users: Presence, Gait, and Physiological Response	2013	VRST	Conference	e-Health & Accessibility	1	real users	real users	targeted	16
66	ACM	Which Vertical Search Engines Are Relevant?	2013	WWW	Conference	Information Processing & Search	1	surrogate users	crowdworkers	targeted		Not mentioned
67	ACM	Towards Preventing QR Code Based Attacks on Android Phone Using Security Warnings	2013	ASIA CCS	Conference	Security & Privacy	1	real users	real users	generic	80
68	ACM	Automatic Task Assistance for People with Cognitive Disabilities in Brushing Teeth - A User Study with the TEBRA System	2014	ACM Trans. Access. Comput.	Journal	e-Health & Accessibility	1	real users	real users	targeted	7
69	ACM	Why Eve and Mallory (Also) Love Webmasters: A Study on the Root Causes of SSL Misconfigurations	2014	ASIA CCS	Conference	Security & Privacy	1	real users	real users	targeted	755
70	ACM	Usability Issues with 3D User Interfaces for Adolescents with High Functioning Autism	2014	ASSETS	Conference	3D Models & Interfaces	1	real users	real users	targeted	20
71	ACM	Visually Impaired Orientation Techniques in Unfamiliar Indoor Environments: A User Study	2014	ASSETS	Conference	e-Health & Accessibility	1	real users	real users	targeted	65
72	ACM	User Perception of 4 Hierarchical Layouts	2013	ASIST	Conference	Digital Analytics & Visualization	1	real users	real users	generic	120
73	ACM	Using Low-cost Electroencephalography (EEG) Sensor to Identify Perceived Relevance on Web Search	2016	ASIST	Conference	Information Processing & Search	1	real users	real users	generic	10
74	ACM	Visually Impaired Orientation Techniques in Unfamiliar Indoor Environments: A User Study	2014	ASSETS	Conference	e-Health & Accessibility	1	real users	real users	targeted	24
75	ACM	Visually Impaired Orientation Techniques in Unfamiliar Indoor Environments: A User Study	2014	ASSETS	Conference	e-Health & Accessibility	1	real users	real users	targeted	6
76	ACM	Mobility Tracking System for CO2 Footprint Determination	2014	AutomotiveUI	Conference	Mobile & Ubiquitous Computing	1	real users	real users	targeted	52
77	ACM	Context-aware In-car Advertising: The Role of Message Composition and Service Type	2014	AutomotiveUI	Conference	Driving & Transportation	1	real users	real users	targeted	10
78	ACM	Tracing and Sketching Performance Using Blunt-tipped Styli on Direct-touch Tablets	2014	AVI	Conference	Input Devices & Technologies	1	real users	real users	targeted	14
79	ACM	Tracing and Sketching Performance Using Blunt-tipped Styli on Direct-touch Tablets	2014	AVI	Conference	Input Devices & Technologies	1	surrogate users	crowdworkers	targeted	277
80	ACM	A Study of Image Colourfulness	2014	CAe	Conference	Information Processing & Search	1	surrogate users	crowdworkers	targeted	516
81	ACM	Let Me Catch This!: Experiencing Interactive 3D Cinema Through Collecting Content with a Mobile Phone	2014	CHI	Conference	3D Models & Interfaces	1	real users	real users	targeted	20
82	ACM	Sample-oriented Task-driven Visualizations: Allowing Users to Make Better, More Confident Decisions	2014	CHI	Conference	Digital Analytics & Visualization	1	real users	real users	targeted	7
83	ACM	Stimulating a Blink: Reduction of Eye Fatigue with Visual Stimulus	2014	CHI	Conference	e-Health & Accessibility	1	real users	real users	targeted	13
84	ACM	Stimulating a Blink: Reduction of Eye Fatigue with Visual Stimulus	2014	CHI	Conference	e-Health & Accessibility	1	real users	real users	targeted	13
85	ACM	On the Selection of 2D Objects Using External Labeling	2014	CHI	Conference	Information Processing & Search	1	surrogate users	students	targeted	15
86	ACM	A Comparative Study About Children's and Adults' Perception of Targeted Web Search Engines	2014	CHI	Conference	Information Processing & Search	1	surrogate users	students	targeted	28
87	ACM	The Patchworks Code Editor: Toward Faster Navigation with Less Code Arranging and Fewer Navigation Mistakes	2014	CHI	Conference	Software Development	1	surrogate users	students	targeted	15
88	ACM	The Effects of Vertical Rank and Border on Aggregated Search Coherence and Search Behavior	2014	CIKM	Conference	Information Processing & Search	1	surrogate users	crowdworkers	targeted	10
89	ACM	Making Use of Semantic Concept Detection for Modelling Human Preferences in Visual Summarization	2014	CrowdMM	Conference	Digital Analytics & Visualization	1	surrogate users	crowdworkers	targeted	20
90	ACM	Beyond End User Content to Collaborative Knowledge Mapping: Interrelations Among Community Social Tools	2014	CSCW	Conference	Collaborative Work & Remote Experiences	1	real users	real users	targeted	8
91	ACM	Investigating OSN Users' Privacy Strategies with In-situ Observation	2014	CSCW Companion	Conference	Security & Privacy	1	real users	real users	targeted	15
92	ACM	Liveness, Localization and Lookahead: Interaction Elements for Parametric Design	2014	DIS	Journal	Business Applications	1	real users	real users	targeted	12
93	ACM	Unexpected Journeys with the HOBBIT: The Design and Evaluation of an Asocial Hiking App	2014	DIS	Conference	Mobile & Ubiquitous Computing	1	real users	real users	targeted	157
94	ACM	Unexpected Journeys with the HOBBIT: The Design and Evaluation of an Asocial Hiking App	2014	DIS	Conference	Mobile & Ubiquitous Computing	1	real users	real users	targeted	8
95	ACM	Dare to Compare: Motivating Expertise Building in the Enterprise Through Intelligent User Modeling Interfaces	2014	DUBMOD	Conference	Business Applications	1	real users	real users	targeted	60
96	ACM	Dynamically Adapting an AI Game Engine Based on Players' Eye Movements and Strategies	2014	EICS	Conference	Games	1	surrogate users	students	targeted	31
97	ACM	Developers' Code Context Models for Change Tasks	2014	FSE	Conference	Software Development	1	real users	real users	targeted	12
98	ACM	A Study on Human-generated Tag Structures to Inform Tag Cloud Layout	2014	AVI	Conference	Digital Analytics & Visualization	1	real users	real users	generic	12
99	ACM	Guidelines for Using Color Blending in Data Visualization	2014	AVI	Conference	Digital Analytics & Visualization	1	real users	real users	generic	73
100	ACM	Developers' Code Context Models for Change Tasks	2014	FSE	Conference	Software Development	1	real users	real users	targeted	80
101	ACM	Evaluating an Intuitive Teleoperation Platform Explored in a Long-distance Interview	2014	HAI	Conference	Robotics & Artificial Intelligence	1	surrogate users	students	targeted	22
102	ACM	Investigating the Needs of Brain Fitness Programs in a Mobile Platform Among Older Users: An Initial User Study	2014	HCIK	Conference	e-Health & Accessibility	1	surrogate users	crowdworkers	targeted	10
103	ACM	Child-robot Interaction in the Wild: Field Testing Activities of the ALIZ-E Project	2014	HRI	Conference	e-Health & Accessibility	1	real users	real users	targeted	16
104	ACM	Annotating Live Video with Tablet Computers: A Preliminary User Study	2016	AVI	Conference	Digital Analytics & Visualization	1	real users	real users	generic	9
105	ACM	Snap-changes: A Dynamic Editing Strategy for Directing Viewer's Attention in Streaming Virtual Reality Videos	2018	AVI	Conference	Virtual & Augmented Reality	1	real users	real users	generic	4
106	ACM	Snap-changes: A Dynamic Editing Strategy for Directing Viewer's Attention in Streaming Virtual Reality Videos	2018	AVI	Conference	Virtual & Augmented Reality	1	real users	real users	generic	10
107	ACM	4Streams: An Ambient Photo Sharing Application for Extended Families	2015	British HCI	Conference	Collaborative Work & Remote Experiences	1	real users	real users	generic	4
108	ACM	Don'T Bother Me: Users' Reactions to Different Robot Disturbing Behaviors	2014	HRI	Conference	Robotics & Artificial Intelligence	1	real users	real users	targeted	10
109	ACM	Investigating Intrusiveness of Workload Adaptation	2014	ICMI	Conference	Collaborative Work & Remote Experiences	1	surrogate users	students	targeted	16
110	ACM	Gesture Heatmaps: Understanding Gesture Performance with Colorful Visualizations	2014	ICMI	Conference	Input Devices & Technologies	1	real users	real users	targeted	45
111	ACM	Usability and Perception of Young Users and Adults on Targeted Web Search Engines	2014	IIiX	Conference	Information Processing & Search	1	surrogate users	students	targeted	28
112	ACM	Let's Go in for a Closer Look: Observing Passwords in Their Natural Habitat	2017	CCS	Conference	Digital Analytics & Visualization	1	real users	real users	generic	154
113	ACM	The TypTop System: Personalized Typo-Tolerant Password Checking	2017	CCS	Conference	Security & Privacy	1	real users	real users	generic	438
114	ACM	How Concept Maps Change if a User Does Search or Not?	2014	IIiX	Conference	Information Processing & Search	1	surrogate users	students	targeted	38
115	ACM	Is Enterprise Search Useful at All?: Lessons Learned from Studying User Behavior	2014	i-KNOQ	Conference	Business Applications	1	real users	real users	targeted	10
116	ACM	A Comparison of Order Picking Assisted by Head-up Display (HUD), Cart-mounted Display (CMD), Light, and Paper Pick List	2014	ISWC	Conference	Wearable Technology	1	surrogate users	students	targeted	8
117	ACM	Facilitating Parallel Web Browsing Through Multiple-page View	2013	CHI	Conference	Information Processing & Search	1	real users	real users	generic	18
118	ACM	TouchViz: A Case Study Comparing Two Interfaces for Data Analytics on Tablets	2013	CHI	Conference	Input Devices & Technologies	1	real users	real users	generic	17
119	ACM	Talking About Tactile Experiences	2013	CHI	Conference	Input Devices & Technologies	1	real users	real users	generic	14
120	ACM	All the News That's Fit to Read: A Study of Social Annotations for News Reading	2013	CHI	Conference	Online Content & Social Media	1	real users	real users	generic	560
121	ACM	All the News That's Fit to Read: A Study of Social Annotations for News Reading	2013	CHI	Conference	Online Content & Social Media	1	real users	real users	generic	59
122	ACM	My Profile is My Password, Verify Me!: The Privacy/Convenience Tradeoff of Facebook Connect	2013	CHI	Conference	Security & Privacy	1	real users	real users	generic	65
123	ACM	Does My Password Go Up to Eleven?: The Impact of Password Meters on Password Selection	2013	CHI	Conference	Security & Privacy	1	real users	real users	generic	47
124	ACM	Understanding the Privacy-personalization Dilemma for Web Search: A User Perspective	2013	CHI	Conference	Security & Privacy	1	real users	real users	generic	25
125	ACM	Comparison of Speech-based In-car HMI Concepts in a Driving Simulation Study	2014	IUI	Conference	Driving & Transportation	1	surrogate users	students	targeted	25
126	ACM	Exploring Head Tracked Head Mounted Displays for First Person Robot Teleoperation	2014	IUI	Conference	Virtual & Augmented Reality	1	surrogate users	students	targeted	18
127	ACM	The Role of Location-based Event Browsers in Collaborative Behaviors: An Explorative Study	2014	NordiCHI	Conference	Virtual & Augmented Reality	1	real users	real users	targeted	12
128	ACM	The Importance of 'Neighbourhood' in Personalising Location-based Services	2014	OzCHI	Conference	Mobile & Ubiquitous Computing	1	surrogate users	students	targeted	28
129	ACM	Exploring the Usefulness of Finger-based 3D Gesture Menu Selection	2014	CHI	Conference	Input Devices & Technologies	1	real users	real users	generic	36
130	ACM	Emergency App for People with Hearing and Speech Disabilities: Design, Implementation and Evaluation According to Legal Requirements in Germany	2014	PervasiveHealth	Conference	e-Health & Accessibility	1	real users	real users	targeted	10
131	ACM	Bigger is Not Always Better: Display Size, Performance, and Task Load During Peephole Map Navigation	2014	CHI	Conference	Information Processing & Search	1	real users	real users	generic	16
132	ACM	Emergency App for People with Hearing and Speech Disabilities: Design, Implementation and Evaluation According to Legal Requirements in Germany	2014	PervasiveHealth	Conference	e-Health & Accessibility	1	real users	real users	targeted	3
133	ACM	Pinch-drag-flick vs. Spatial Input: Rethinking Zoom &#38; Pan on Mobile Displays	2014	CHI	Conference	Input Devices & Technologies	1	real users	real users	generic	40
134	ACM	Does Content Determine Information Popularity in Social Media?: A Case Study of Youtube Videos' Content and Their Popularity	2014	CHI	Conference	Online Content & Social Media	1	real users	real users	generic	72
135	ACM	Easy Does It: More Usable CAPTCHAs	2014	CHI	Conference	Security & Privacy	1	real users	real users	generic	27422
136	ACM	Easy Does It: More Usable CAPTCHAs	2014	CHI	Conference	Security & Privacy	1	real users	real users	generic	5000
137	ACM	Asking and Answering Questions During a Programming Change Task in Pharo Language	2014	PLATEAU	Conference	Software Development	1	real users	real users	targeted	6
138	ACM	User-driven System-mediated Collaborative Information Retrieval	2014	SIGIR	Conference	Collaborative Work & Remote Experiences	1	surrogate users	students	targeted	70
139	ACM	Discrimination Between Tasks with User Activity Patterns During Information Search	2014	SIGIR	Conference	Information Processing & Search	1	surrogate users	students	targeted	32
140	ACM	To Hint or Not: Exploring the Effectiveness of Search Hints for Complex Informational Tasks	2014	SIGIR	Conference	Information Processing & Search	1	surrogate users	crowdworkers	targeted	71
141	ACM	Conversations with My Washing Machine: An In-the-wild Study of Demand Shifting with Self-generated Energy	2014	UbiComp	Conference	Business Applications	1	real users	real users	targeted	18
142	ACM	SatScore: Uncovering and Avoiding a Principled Pitfall in Responsiveness Measurements of App Launches	2014	UbiComp	Conference	Mobile & Ubiquitous Computing	1	surrogate users	students	targeted	52
143	ACM	Design and Usage of an Ozone Mapping App	2014	WH	Conference	Digital Analytics & Visualization	1	real users	real users	targeted	427
144	ACM	User Study on the Feasibility of Incentive Systems for Smartphone-based DTNs in Smart Cities	2014	WiMobCity	Conference	Software Development	1	surrogate users	students	targeted	31
145	ACM	A Usability Scale for Handheld Augmented Reality	2014	VRST	Conference	Virtual & Augmented Reality	1	real users	real users	targeted	18
146	ACM	Design and Evaluation of a Self-Correcting Gesture Interface Based on Error Potentials from EEG	2015	CHI	Conference	Input Devices & Technologies	1	real users	real users	generic	20
147	ACM	Is Moving Improving?: Some Effects of Locomotion in Wall-Display Interaction	2015	CHI	Conference	Input Devices & Technologies	1	real users	real users	generic	30
148	ACM	An In-Situ Study of Mobile App &#38; Mobile Search Interactions	2015	CHI	Conference	Mobile & Ubiquitous Computing	1	real users	real users	generic	18
149	ACM	A Diary Study on Combining Multiple Information Devices in Everyday Activities and Tasks	2015	CHI	Conference	Mobile & Ubiquitous Computing	1	real users	real users	generic	14
150	ACM	Constructing Secure Audio CAPTCHAs by Exploiting Differences Between Humans and Machines	2015	CHI	Conference	Security & Privacy	1	real users	real users	generic	1104
151	ACM	Can an Algorithm Know the Real You?: Understanding People's Reactions to Hyper-personal Analytics Systems	2015	CHI	Conference	Security & Privacy	1	real users	real users	generic	18
152	ACM	Glass Unlock: Enhancing Security of Smartphone Unlocking Through Leveraging a Private Near-eye Display	2015	CHI	Conference	Security & Privacy	1	real users	real users	generic	18
153	ACM	Dynamic Stereoscopic 3D Parameter Adjustment for Enhanced Depth Discrimination	2016	CHI	Conference	3D Models & Interfaces	1	real users	real users	generic	36
154	ACM	She'Ll Just Grab Any Device That's Closer: A Study of Everyday Device &#38; Account Sharing in Households	2016	CHI	Conference	Collaborative Work & Remote Experiences	1	real users	real users	generic	99
155	ACM	She'Ll Just Grab Any Device That's Closer: A Study of Everyday Device &#38; Account Sharing in Households	2016	CHI	Conference	Collaborative Work & Remote Experiences	1	real users	real users	generic	25
156	ACM	Desktop Virtual Reality for Emergency Preparedness: User Evaluation of an Aircraft Ditching Experience Under Different Fear Arousal Conditions	2014	VRST	Conference	Virtual & Augmented Reality	1	surrogate users	students	targeted	40
157	ACM	GLASE-IRUKA: Gaze Feedback Improves Satisfaction in Exploratory Image Search	2014	WWW Companion	Conference	Information Processing & Search	1	surrogate users	crowdworkers	targeted	24
158	ACM	The Cameraman Operating My Virtual Camera is Artificial: Can the Machine Be As Good As a Human&Quest;	2015	ACM Trans. Multimedia Comput. Commun. Appl.	Journal	Collaborative Work & Remote Experiences	1	real users	real users	targeted	49
159	ACM	e-ESAS: Evolution of a Participatory Design-based Solution for Breast Cancer (BC) Patients in Rural Bangladesh	2015	Personal Ubiquitous Comput.	Journal	e-Health & Accessibility	1	real users	real users	targeted	56
160	ACM	A Performance Comparison of On-Hand Versus On-Phone Nonvisual Input by Blind and Sighted Users	2015	ACM Trans. Access. Comput.	Journal	e-Health & Accessibility	1	real users	real users	targeted	23
161	ACM	Monetary Assessment of Battery Life on Smartphones	2016	CHI	Conference	Mobile & Ubiquitous Computing	1	real users	real users	generic	22
162	ACM	If You Put All The Pieces Together...: Attitudes Towards Data Combination and Sharing Across Services and Companies	2016	CHI	Conference	Security & Privacy	1	real users	real users	generic	918
163	ACM	If You Put All The Pieces Together...: Attitudes Towards Data Combination and Sharing Across Services and Companies	2016	CHI	Conference	Security & Privacy	1	real users	real users	generic	14
164	ACM	We'Re on the Same Page: A Usability Study of Secure Email Using Pairs of Novice Users	2016	CHI	Conference	Security & Privacy	1	real users	real users	generic	50
165	ACM	Behavior Ever Follows Intention?: A Validation of the Security Behavior Intentions Scale (SeBIS)	2016	CHI	Conference	Security & Privacy	1	real users	real users	generic	718
166	ACM	Exploring Visual Stability in Dynamic Graph Drawings: A Case Study	2015	ASONAM	Conference	Digital Analytics & Visualization	1	surrogate users	students	targeted	15
167	ACM	Demographic and Experiential Factors Influencing Acceptance of Sign Language Animation by Deaf Users	2015	ASSETS	Conference	e-Health & Accessibility	1	real users	real users	targeted	62
168	ACM	Exploring the Potential of Wearables to Support Employment for People with Mild Cognitive Impairment	2015	ASSETS	Conference	e-Health & Accessibility	1	real users	real users	targeted	9
169	ACM	Comparing Methods of Displaying Language Feedback for Student Videos of American Sign Language	2015	ASSETS	Conference	e-Learning & Education	1	real users	real users	targeted	8
170	ACM	Autonomous Driving: Investigating the Feasibility of Car-driver Handover Assistance	2015	AutomotiveUI	Conference	Driving & Transportation	1	real users	real users	targeted	30
171	ACM	You'Re the Voice: Evaluating User Interfaces for Encouraging Underserved Youths to Express Themselves Through Creative Writing	2015	Creativity & Cognition	Conference	e-Learning & Education	1	surrogate users	students	targeted	14
172	ACM	You'Re the Voice: Evaluating User Interfaces for Encouraging Underserved Youths to Express Themselves Through Creative Writing	2015	Creativity & Cognition	Conference	e-Learning & Education	1	surrogate users	students	targeted	8
173	ACM	Exploring 3D User Interface Technologies for Improving the Gaming Experience	2015	CHI	Conference	3D Models & Interfaces	1	surrogate users	students	targeted	32
174	ACM	Change of Heart: Emotion Tracking to Promote Behavior Change	2015	CHI	Conference	e-Health & Accessibility	1	surrogate users	students	targeted	19
175	ACM	Change of Heart: Emotion Tracking to Promote Behavior Change	2015	CHI	Conference	e-Health & Accessibility	1	surrogate users	students	targeted	16
176	ACM	Computation of Interface Aesthetics	2015	CHI	Conference	Digital Analytics & Visualization	1	real users	real users	targeted	62
177	ACM	Design and Evaluation of Mobile Phonebook Application with Stereoscopic 3D User Interface	2013	CHI EA	Conference	3D Models & Interfaces	1	real users	real users	generic	17
178	ACM	Computation of Interface Aesthetics	2015	CHI	Conference	Digital Analytics & Visualization	1	real users	real users	targeted	53
179	ACM	Helping Users Bootstrap Ontologies: An Empirical Investigation	2015	CHI	Conference	Digital Analytics & Visualization	1	surrogate users	researchers	targeted	12
180	ACM	Provenance for the People: An HCI Perspective on the W3C PROV Standard Through an Online Game	2015	CHI	Conference	Digital Analytics & Visualization	1	surrogate users	crowdworkers	targeted	490
181	ACM	Deformable Interfaces for Performing Music	2015	CHI	Conference	Input Devices & Technologies	1	real users	real users	targeted	9
182	ACM	Enhanced Depth Discrimination Using Dynamic Stereoscopic 3D Parameters	2015	CHI EA	Conference	3D Models & Interfaces	1	real users	real users	generic	12
183	ACM	CogniMouse: On Detecting Users' Task Completion Difficulty Through Computer Mouse Interaction	2015	CHI EA	Conference	Input Devices & Technologies	1	real users	real users	targeted	7
184	ACM	Face Me! Head-Tracker Interface Evaluation on Mobile Devices	2015	CHI EA	Conference	Input Devices & Technologies	1	real users	real users	generic	19
185	ACM	Understanding Requirements of Place in Local Search	2015	CHI EA	Conference	Mobile & Ubiquitous Computing	1	real users	real users	generic	306
186	ACM	CueSense: A Wearable Proximity-Aware Display Enhancing Encounters	2015	CHI EA	Conference	Wearable Technology	1	real users	real users	generic	18
187	ACM	It's Kind of Like an Extra Screen for My Phone: Understanding Everyday Uses of Consumer Smart Watches	2015	CHI EA	Conference	Wearable Technology	1	real users	real users	generic	5
188	ACM	Using Digital Watch Practices to Inform Smartwatch Design	2015	CHI EA	Conference	Wearable Technology	1	real users	real users	generic	50
189	ACM	The Heroes' Problems: Exploring the Potentials of Google Glass for Biohazard Handling Professionals	2015	CHI EA	Conference	e-Health & Accessibility	1	real users	real users	targeted	6
190	ACM	End-User Development in Ambient Intelligence: A User Study	2015	CHItaly	Conference	Business Applications	1	surrogate users	students	targeted	15
191	ACM	Understanding the Impact of the Role Factor in Collaborative Information Retrieval	2015	CIKM	Conference	Collaborative Work & Remote Experiences	1	surrogate users	students	targeted	150
192	ACM	Multiwave: Doppler Effect Based Gesture Recognition in Multiple Dimensions	2016	CHI EA	Conference	Input Devices & Technologies	1	real users	real users	generic	10
193	ACM	Bridging the Utilitarian-Hedonic Divide in Crowdsourcing Applications	2015	CrowdMM	Conference	Business Applications	1	surrogate users	crowdworkers	targeted	9
194	ACM	On Implicit Elicitation of Cognitive Strategies Using Gaze Transition Entropies in Pattern Recognition Tasks	2017	CHI EA	Conference	Information Processing & Search	1	real users	real users	generic	67
195	ACM	APRIM: An Account and PeRsonal Information Manager	2017	CHI EA	Conference	Security & Privacy	1	real users	real users	generic	18
196	ACM	Bridging the Utilitarian-Hedonic Divide in Crowdsourcing Applications	2015	CrowdMM	Conference	Business Applications	1	surrogate users	students	targeted	8
197	ACM	Eye Tracker in the Wild: Studying the Delta Between What is Said and Measured in a Crowdsourcing Experiment	2015	CrowdMM	Conference	Collaborative Work & Remote Experiences	1	surrogate users	crowdworkers	targeted	16
198	ACM	Turkers, Scholars, Arafat and Peace: Cultural Communities and Algorithmic Gold Standards	2015	CSCW	Conference	Collaborative Work & Remote Experiences	1	surrogate users	crowdworkers	targeted	111
199	ACM	Tracing Software Developers' Eyes and Interactions for Change Tasks	2015	ESEC/FSE	Conference	Information Processing & Search	1	real users	real users	targeted	12
200	ACM	Tracing Software Developers' Eyes and Interactions for Change Tasks	2015	ESEC/FSE	Conference	Information Processing & Search	1	surrogate users	students	targeted	10
201	ACM	Assessing Learning Outcomes in Web Search: A Comparison of Tasks and Query Strategies	2016	CHIIR	Conference	Information Processing & Search	1	real users	real users	generic	44
202	ACM	The Making of Cloud Applications: An Empirical Study on Software Development for the Cloud	2015	ESEC/FSE	Conference	Software Development	1	real users	real users	targeted	25
203	ACM	Understanding User Satisfaction with Intelligent Assistants	2016	CHIIR	Conference	Input Devices & Technologies	1	real users	real users	generic	60
204	ACM	Knowledge Graphs Versus Hierarchies: An Analysis of User Behaviours and Perspectives in Information Seeking	2016	CHIIR	Conference	Online Content & Social Media	1	real users	real users	generic	26
205	ACM	Perception of Highlight Disparity at a Distance in Consumer Head-mounted Displays	2015	HPG	Conference	Virtual & Augmented Reality	1	surrogate users	students	targeted	36
206	ACM	Perceptions of the Effect of Fragmented Attention on Mobile Web Search Tasks	2017	CHIIR	Conference	Information Processing & Search	1	real users	real users	generic	19
207	ACM	Evaluating the Value of Lensing Wikipedia During the Information Seeking Process	2017	CHIIR	Conference	Online Content & Social Media	1	real users	real users	generic	14
208	ACM	Development and Evaluation of Search Tasks for IIR Experiments Using a Cognitive Complexity Framework	2015	ICTIR	Conference	Information Processing & Search	1	surrogate users	students	targeted	48
209	ACM	Exploration or Fact-Finding: Inferring User's Search Activity Just in Time	2017	CHIIR	Conference	Information Processing & Search	1	real users	real users	generic	19
210	ACM	Design and Evaluation of an Interaction Technique for Volume Selection in a 3D Point Cloud	2015	IHM	Conference	3D Models & Interfaces	1	real users	real users	targeted	16
211	ACM	Information Credibility Assessment of Islamic and Quranic Information on the Web	2015	IMCOM	Conference	Information Processing & Search	1	real users	real users	targeted	31
212	ACM	Mobile Phone Usage by Low Literate Users	2015	IndiaHCI	Conference	Security & Privacy	1	real users	real users	targeted	60
213	ACM	Evaluating the Usefulness of IR-based Fault Localization Techniques	2015	ISSTA	Conference	Software Development	1	surrogate users	students	targeted	70
214	ACM	The Influence of Multi-Touch Interaction on Procedural Training	2015	ITS	Conference	3D Models & Interfaces	1	real users	real users	targeted	36
215	ACM	A Study of Immediate Requery Behavior in Search	2018	CHIIR	Conference	Information Processing & Search	1	real users	real users	generic	60
216	ACM	Noisy Signals: Understanding the Impact of Auditory Distraction on Web Search Tasks	2018	CHIIR	Conference	Information Processing & Search	1	real users	real users	generic	16
217	ACM	From One to Many Users and Contexts: A Classifier for Hand and Arm Gestures	2015	IUI	Conference	Input Devices & Technologies	1	real users	real users	targeted	15
218	ACM	A Field Study of a Visual Controllable Talk Recommender	2013	ChileCHI	Conference	Recommender Systems	1	real users	real users	generic	17
219	ACM	Experimental Evaluation of Tactile Patterns over Frictional Surface on Mobile Phones	2017	Chinese CHI	Conference	Input Devices & Technologies	1	real users	real users	generic	50
220	ACM	Are Change Strategies Affecting Users' Transportation Choices?	2013	CHItaly	Conference	Driving & Transportation	1	real users	real users	generic	8
221	ACM	Gamification for Crowdsourced Data Collection in Mobile Usability Field Studies	2017	CHItaly	Conference	Games	1	real users	real users	generic		Not mentioned
222	ACM	Rhema: A Real-Time In-Situ Intelligent Interface to Help People with Public Speaking	2015	IUI	Conference	Virtual & Augmented Reality	1	real users	real users	targeted	30
223	ACM	Factors Affecting Aggregated Search Coherence and Search Behavior	2013	CIKM	Conference	Information Processing & Search	1	real users	real users	generic	993
224	ACM	Surveying Older Adults About a Recommender System for a Digital Library	2015	IUI Companion	Conference	Recommender Systems	1	real users	real users	targeted	16
225	ACM	BlindCamera: Central and Golden-ratio Composition for Blind Photographers	2015	MIDI	Conference	e-Health & Accessibility	1	surrogate users	students	targeted	12
226	ACM	Factors Affecting Aggregated Search Coherence and Search Behavior	2013	CIKM	Conference	Information Processing & Search	1	real users	real users	generic	16
227	ACM	BlindCamera: Central and Golden-ratio Composition for Blind Photographers	2015	MIDI	Conference	e-Health & Accessibility	1	real users	real users	targeted	4
228	ACM	On the Applicability of Computer Vision Based Gaze Tracking in Mobile Scenarios	2015	MobileHCI	Conference	Information Processing & Search	1	real users	real users	targeted	10
229	ACM	On the Effect of Stupid Search Components on User Interaction with Search Engines	2015	CIKM	Conference	Information Processing & Search	1	real users	real users	generic	10
230	ACM	Understanding Mobile Searcher Attention with Rich Ad Formats	2016	CIKM	Conference	Information Processing & Search	1	real users	real users	generic	24
231	ACM	Pagination Versus Scrolling in Mobile Web Search	2016	CIKM	Conference	Input Devices & Technologies	1	real users	real users	generic	24
232	ACM	A Comparative Study of Query-biased and Non-redundant Snippets for Structured Search on Mobile Devices	2016	CIKM	Conference	Information Processing & Search	1	real users	real users	generic	36
233	ACM	On the Applicability of Computer Vision Based Gaze Tracking in Mobile Scenarios	2015	MobileHCI	Conference	Information Processing & Search	1	real users	real users	targeted	13
234	ACM	Understanding the Challenges of Mobile Phone Usage Data	2015	MobileHCI	Conference	Mobile & Ubiquitous Computing	1	surrogate users	crowdworkers	targeted	87
235	ACM	Understanding the Challenges of Mobile Phone Usage Data	2015	MobileHCI	Conference	Mobile & Ubiquitous Computing	1	real users	real users	targeted	20
236	ACM	Understanding the Challenges of Mobile Phone Usage Data	2015	MobileHCI	Conference	Mobile & Ubiquitous Computing	1	real users	real users	targeted	14
237	ACM	Wearables in the Wild: Advocating Real-Life User Studies	2015	MobileHCI	Conference	Wearable Technology	1	real users	real users	targeted	12
238	ACM	Wearables in the Wild: Advocating Real-Life User Studies	2015	MobileHCI	Conference	Wearable Technology	1	real users	real users	targeted	12
239	ACM	In-Car Touch Screen Interaction: Comparing Standard, Finger-Specific and Multi-Finger Interaction	2015	PerDis	Conference	Driving & Transportation	1	real users	real users	targeted	6
240	ACM	In-Car Touch Screen Interaction: Comparing Standard, Finger-Specific and Multi-Finger Interaction	2015	PerDis	Conference	Driving & Transportation	1	real users	real users	targeted	15
241	ACM	Assessor Differences and User Preferences in Tweet Timeline Generation	2015	SIGIR	Conference	Information Processing & Search	1	surrogate users	students	targeted	4
242	ACM	Toward Better Interactions in Recommender Systems: Cycling and Serpentining Approaches for Top-N Item Lists	2017	CSCW	Conference	Recommender Systems	1	real users	real users	generic	987
243	ACM	Unconscious Physiological Effects of Search Latency on Users and Their Click Behaviour	2015	SIGIR	Conference	Information Processing & Search	1	real users	real users	targeted	19
244	ACM	Health Misinformation in Search and Social Media	2017	DH	Conference	e-Health & Accessibility	1	real users	real users	generic	60
245	ACM	ATSI: Augmented and Tangible Sonic Interaction	2015	TEI	Journal	Input Devices & Technologies	1	real users	real users	targeted	10
246	ACM	Harvesting Green Miles from My Roof: An Investigation into Self-sufficient Mobility with Electric Vehicles	2015	UbiComp	Conference	Driving & Transportation	1	real users	real users	targeted	7
247	ACM	Sustainability Implications of Open Government Data: A Cross-Regional Study	2015	WebSci	Conference	Government & Non-Profit	1	real users	real users	targeted	15
248	ACM	Towards Commoditised Near Infrared Spectroscopy	2017	DIS	Conference	Business Applications	1	real users	real users	generic	15
249	ACM	A Case Study on Virtual Reality American Football Training	2015	VRIC	Conference	Virtual & Augmented Reality	1	real users	real users	targeted	17
250	ACM	Exploring Usage Scenarios on Social Devices: Balancing Between Surprise and User Control	2013	DPPI	Conference	Mobile & Ubiquitous Computing	1	real users	real users	generic	27
251	ACM	User Experience and Usage Scenarios of Audio-tactile Interaction with Virtual Objects in a Physical Environment	2013	DPPI	Conference	Virtual & Augmented Reality	1	real users	real users	generic	20
252	ACM	Describing and Understanding Neighborhood Characteristics Through Online Social Media	2015	WWW	Conference	Online Content & Social Media	1	real users	real users	targeted	22
253	ACM	Using Mobile Media Creation to Structure Museum Interpretation with Professional Vision	2016	Personal Ubiquitous Comput.	Journal	Business Applications	1	real users	real users	targeted	4
254	ACM	Using Mobile Media Creation to Structure Museum Interpretation with Professional Vision	2016	Personal Ubiquitous Comput.	Journal	Business Applications	1	real users	real users	targeted	12
255	ACM	Anonymous Smartphone Data Collection: Factors Influencing the Users' Acceptance in Mobile Crowd Sensing	2016	Personal Ubiquitous Comput.	Journal	Mobile & Ubiquitous Computing	1	real users	real users	targeted	42
256	ACM	What Kind of Stories Should a Virtual Human Swap?: (Extended Abstract)	2016	AAMAS	Conference	Collaborative Work & Remote Experiences	1	surrogate users	students	targeted	60
257	ACM	What Kind of Stories Should a Virtual Human Swap?: (Extended Abstract)	2016	AAMAS	Conference	e-Health & Accessibility	1	surrogate users	students	targeted	60
258	ACM	Digital Library Appropriation in the Context of SubSaharan Countries: The Case of eGranary Digital Library Implementation	2016	ACM DEV	Conference	Government & Non-Profit	1	real users	real users	targeted		Not mentioned
259	ACM	A Virtual Camera Controlling Method Using Multi-touch Gestures for Capturing Free-viewpoint Video	2013	EuroITV	Conference	Input Devices & Technologies	1	real users	real users	generic	14
260	ACM	The Influence of Topic Difficulty, Relevance Level, and Document Ordering on Relevance Judging	2016	ADCS	Conference	Information Processing & Search	1	surrogate users	students	targeted	16
261	ACM	Motivating Individuals with Spastic Cerebral Palsy to Speak Using Mobile Speech Recognition	2016	ASSETS	Conference	e-Health & Accessibility	1	real users	real users	targeted	1
262	ACM	Enhancing Telephone Communication in the Vehicle Through Audio from the Headrest: A Comparison Study	2016	AutomotiveUI	Conference	Driving & Transportation	1	real users	real users	targeted	40
263	ACM	Towards Cooperative Driving: Involving the Driver in an Autonomous Vehicle's Decision Making	2016	AutomotiveUI	Conference	Driving & Transportation	1	real users	real users	targeted	32
264	ACM	Watt-I-See: A Tangible Visualization of Energy	2016	AVI	Conference	Business Applications	1	real users	real users	targeted	57
265	ACM	Understanding Sensor Notifications on Mobile Devices	2017	HotMobile	Conference	Security & Privacy	1	real users	real users	generic	40
266	ACM	Watt-I-See: A Tangible Visualization of Energy	2016	AVI	Conference	Business Applications	1	real users	real users	targeted	10
267	ACM	TimeFork: Interactive Prediction of Time Series	2016	CHI	Conference	Digital Analytics & Visualization	1	surrogate users	students	targeted	13
268	ACM	Investigating the Influence of Avatar Facial Characteristics on the Social Behaviors of Children with Autism	2016	CHI	Conference	e-Health & Accessibility	1	real users	real users	targeted	12
269	ACM	Indirect 2D Touch Panning: How Does It Affect Spatial Memory and Navigation Performance?	2016	CHI	Conference	Information Processing & Search	1	surrogate users	students	targeted	18
270	ACM	HapTurk: Crowdsourcing Affective Ratings of Vibrotactile Icons	2016	CHI	Conference	Input Devices & Technologies	1	surrogate users	students	targeted	40
271	ACM	HapTurk: Crowdsourcing Affective Ratings of Vibrotactile Icons	2016	CHI	Conference	Input Devices & Technologies	1	surrogate users	crowdworkers	targeted	49
272	ACM	The Effect of Richer Visualizations on Code Comprehension	2016	CHI	Conference	Software Development	1	real users	real users	targeted	33
273	ACM	SnapToReality: Aligning Augmented Reality to the Real World	2016	CHI	Conference	Virtual & Augmented Reality	1	surrogate users	students	targeted	33
274	ACM	Comparing Three Task Guidance Interfaces for Wire Harness Assembly	2016	CHI EA	Conference	Business Applications	1	surrogate users	researchers	targeted	18
275	ACM	Digital Neighborhood Watch: To Share or Not to Share?	2016	CHI EA	Conference	Government & Non-Profit	1	real users	real users	targeted	117
276	ACM	Exploring Interaction Modalities and Task Allocation for Household Robotic Arms	2016	CHI EA	Conference	Robotics & Artificial Intelligence	1	real users	real users	targeted	5
277	ACM	Visualizations for Retrospective Analysis of Battles in Team-based Combat Games: A User Study	2016	CHI PLAY	Conference	Games	1	real users	real users	targeted	41
278	ACM	Exploring the Benefits of 2D Visualizations for Drum Samples Retrieval	2016	CHIIR	Conference	Digital Analytics & Visualization	1	real users	real users	targeted	20
279	ACM	Exploring the Benefits of 2D Visualizations for Drum Samples Retrieval	2016	CHIIR	Conference	Digital Analytics & Visualization	1	real users	real users	targeted	24
280	ACM	How Writers Search: Analyzing the Search and Writing Logs of Non-fictional Essays	2016	CHIIR	Conference	Information Processing & Search	1	real users	real users	targeted	12
281	ACM	Parting Crowds: Characterizing Divergent Interpretations in Crowdsourced Annotation Tasks	2016	CSCW	Conference	Collaborative Work & Remote Experiences	1	surrogate users	crowdworkers	targeted	80
282	ACM	Tell Me What I Want to Know!: The Effect of Relationship Closeness on the Relevance of Profile Attributes	2013	HT	Conference	Online Content & Social Media	1	real users	real users	generic	23
283	ACM	Search Tactics of Images' Textual Descriptions	2016	HT	Conference	Information Processing & Search	1	real users	real users	generic	36
284	ACM	Improving Website Navigation with the Wisdom of Crowds	2016	HT	Conference	Online Content & Social Media	1	real users	real users	generic	34
285	ACM	Spatial Mnemonics Using Virtual Reality	2018	ICCAE	Conference	Virtual & Augmented Reality	1	real users	real users	generic	40
286	ACM	User Experiences of Mobile Audio Conferencing with Spatial Audio, Haptics and Gestures	2013	ICMI	Conference	Collaborative Work & Remote Experiences	1	real users	real users	generic	19
287	ACM	Evaluating Dual-view Perceptual Issues in Handheld Augmented Reality: Device vs. User Perspective Rendering	2013	ICMI	Conference	Virtual & Augmented Reality	1	real users	real users	generic	24
288	ACM	Tactile Teacher: Enhancing Traditional Piano Lessons with Tactile Instructions	2016	CSCW Companion	Conference	e-Learning & Education	1	surrogate users	students	targeted	13
289	ACM	Digitizing Musical Scores: Challenges and Opportunities for Libraries	2016	DLfM	Conference	Government & Non-Profit	1	real users	real users	targeted	10
290	ACM	Understanding Users' Perceived Difficulty of Multi-Touch Gesture Articulation	2014	ICMI	Conference	Input Devices & Technologies	1	real users	real users	generic	18
291	ACM	Active Haptic Feedback for Touch Enabled TV Remote	2015	ICMI	Conference	Input Devices & Technologies	1	real users	real users	generic	9
292	ACM	Gaze-based Moving Target Acquisition in Real-time Full Motion Video	2016	ETRA	Conference	Information Processing & Search	1	real users	real users	targeted	26
293	ACM	Lessons From Teachers on Performing HRI Studies with Young Children in Schools	2016	HRI	Conference	e-Learning & Education	1	real users	real users	targeted	34
294	ACM	Lessons From Teachers on Performing HRI Studies with Young Children in Schools	2016	HRI	Conference	e-Learning & Education	1	real users	real users	targeted	13
295	ACM	The Positive and Negative Influence of Search Results on People's Decisions About the Efficacy of Medical Treatments	2017	ICTIR	Conference	e-Health & Accessibility	1	real users	real users	generic	60
296	ACM	Nonverbal Signaling for Non-Humanoid Robots During Human-Robot Collaboration	2016	HRI	Conference	Robotics & Artificial Intelligence	1	real users	real users	targeted		Not mentioned
297	ACM	Enabling Long-term Human-Robot Interaction Through Adaptive Behavior Coordination	2016	HRI	Conference	Robotics & Artificial Intelligence	1	real users	real users	targeted	18
298	ACM	Enabling Long-term Human-Robot Interaction Through Adaptive Behavior Coordination	2016	HRI	Conference	Robotics & Artificial Intelligence	1	real users	real users	targeted	38
299	ACM	The Effect of Cognitive Abilities on Information Search for Tasks of Varying Levels of Complexity	2014	IIiX	Conference	Information Processing & Search	1	real users	real users	generic	21
300	ACM	Intent Communication in Navigation Through the Use of Light and Screen Indicators	2016	HRI	Conference	Robotics & Artificial Intelligence	1	real users	real users	targeted	9
301	ACM	What Untrained People Do When Asked Make The Robot Come To You	2016	HRI	Conference	Robotics & Artificial Intelligence	1	surrogate users	students	targeted	25
302	ACM	Revisit of Automatic Debugging via Human Focus-tracking Analysis	2016	ICSE	Conference	Software Development	1	surrogate users	students	targeted	207
303	ACM	Designing Animated Characters for Children of Different Ages	2016	IDC	Conference	Games	1	real users	real users	targeted	60
304	ACM	Accessibility of Date Picker for Touchscreens	2016	IHCI	Conference	e-Health & Accessibility	1	real users	real users	targeted	12
305	ACM	Alarm Trend Catcher: Projecting Operating Conditions in the Electrical Power Grid Domain with Interactive Alarm Visualization	2016	Interacci	Conference	Business Applications	1	surrogate users	students	targeted	12
306	ACM	Skin Reading: Encoding Text in a 6-channel Haptic Display	2016	ISWC	Conference	Wearable Technology	1	real users	real users	targeted	12
307	ACM	Skin Reading: Encoding Text in a 6-channel Haptic Display	2016	ISWC	Conference	Wearable Technology	1	real users	real users	targeted	4
308	ACM	Revealing the Architectural Quality of Media Architecture	2016	MAB	Conference	Business Applications	1	real users	real users	targeted	22
309	ACM	A QoE Perspective on HTTP/2 Server Push	2017	Internet QoE	Conference	Information Processing & Search	1	real users	real users	generic	28
310	ACM	A QoE Perspective on HTTP/2 Server Push	2017	Internet QoE	Conference	Information Processing & Search	1	real users	real users	generic	405
311	ACM	Physical-Digital Privacy Interfaces for Mixed Reality Collaboration: An Exploratory Study	2016	ISS	Conference	Security & Privacy	1	real users	real users	generic	32
312	ACM	Time to Exercise!: An Aide-memoire Stroke App for Post-stroke Arm Rehabilitation	2016	MobileHCI	Conference	e-Health & Accessibility	1	real users	real users	targeted	15
313	ACM	Digital Vibrons: Understanding Users' Perceptions of Interacting with Invisible, Zero-weight Matter	2016	MobileHCI	Conference	Input Devices & Technologies	1	real users	real users	targeted	20
314	ACM	What Can a Dumb Watch Teach a Smartwatch?: Informing the Design of Smartwatches	2015	ISWC	Conference	Wearable Technology	1	real users	real users	generic	50
315	ACM	Experiences Measuring Sleep and Physical Activity Patterns Across a Large College Cohort with Fitbits	2016	ISWC	Conference	e-Health & Accessibility	1	real users	real users	generic	700
316	ACM	What Makes Readers Laugh?: Value of Sensing Laughter for Humor Webtoon	2016	MobileHCI	Conference	Online Content & Social Media	1	surrogate users	students	targeted	10
317	ACM	Job Alerts in the Wild: Study of Expectations and Effects of Location-based Notifications in an Existing Mobile Crowdsourcing Application	2016	MOBIQUITOUS	Conference	Mobile & Ubiquitous Computing	1	real users	real users	targeted	335
318	ACM	Effects of Head-worn Display Lateral Position on Visual Comfort While Reading	2017	ISWC	Conference	Information Processing & Search	1	real users	real users	generic	12
319	ACM	Personalising Vibrotactile Displays Through Perceptual Sensitivity Adjustment	2017	ISWC	Conference	Input Devices & Technologies	1	real users	real users	generic	16
320	ACM	Exploring Information Delivery on a Guided Tour Using Mobile Projection and Visual Markers	2016	MUM	Conference	Business Applications	1	surrogate users	students	targeted	27
321	ACM	Comparing Physical, Overlay, and Touch Screen Parameter Controls	2013	ITS	Conference	Input Devices & Technologies	1	real users	real users	generic	12
322	ACM	Blurring Boundaries Between Everyday Life and Pervasive Gaming: An Interview Study of Ingress	2016	MUM	Conference	Collaborative Work & Remote Experiences	1	real users	real users	targeted	25
323	ACM	Design and Evaluation of a Wearable AR System for Sharing Personalized Content on Ski Resort Maps	2016	MUM	Conference	Wearable Technology	1	real users	real users	targeted	14
324	ACM	Collaborative Position Patterns for Pairs Working with Shared Tiled-Wall Display Using Mobile Devices	2015	ITS	Conference	Collaborative Work & Remote Experiences	1	real users	real users	generic	36
325	ACM	Design and Evaluation of a Wearable AR System for Sharing Personalized Content on Ski Resort Maps	2016	MUM	Conference	Wearable Technology	1	real users	real users	targeted	12
326	ACM	Visualizing Recommendations to Support Exploration, Transparency and Controllability	2013	IUI	Conference	Recommender Systems	1	real users	real users	generic	14
327	ACM	Visualizing Recommendations to Support Exploration, Transparency and Controllability	2013	IUI	Conference	Recommender Systems	1	real users	real users	generic	7
328	ACM	A Comparison of Interactive Shadows and Multi-View Layouts for Mouse-based 3D Modelling	2016	SAICSIT	Conference	3D Models & Interfaces	1	surrogate users	students	targeted	36
329	ACM	Community-based Cyberreading for Information Understanding	2016	SIGIR	Conference	Collaborative Work & Remote Experiences	1	surrogate users	students	targeted	69
330	ACM	See What You Want to See: Visual User-driven Approach for Hybrid Recommendation	2014	IUI	Conference	Recommender Systems	1	real users	real users	generic	50
331	ACM	Impact of Review-Set Selection on Human Assessment for Text Classification	2016	SIGIR	Conference	Information Processing & Search	1	surrogate users	students	targeted	36
332	ACM	Toward Building a Mobile App Experience to Support Users' Mobile Travel Needs	2016	SIGMIS-CPR	Conference	Business Applications	1	surrogate users	students	targeted	47
333	ACM	Expressive Query Construction Through Direct Manipulation of Nested Relational Results	2016	SIGMOD	Conference	Digital Analytics & Visualization	1	real users	real users	targeted	28
334	ACM	Rank As You Go: User-Driven Exploration of Search Results	2016	IUI	Conference	Recommender Systems	1	real users	real users	generic	24
335	ACM	Rank As You Go: User-Driven Exploration of Search Results	2016	IUI	Conference	Recommender Systems	1	real users	real users	generic	16
336	ACM	Explaining Recommendations Based on Feature Sentiments in Product Reviews	2017	IUI	Conference	Recommender Systems	1	real users	real users	generic	94
337	ACM	How to Recommend?: User Trust Factors in Movie Recommender Systems	2017	IUI	Conference	Recommender Systems	1	real users	real users	generic	102
338	ACM	SIRUP: Serendipity In Recommendations via User Perceptions	2017	IUI	Conference	Recommender Systems	1	real users	real users	generic	165
339	ACM	Towards Understanding Human Mistakes of Programming by Example: An Online User Study	2017	IUI	Conference	Software Development	1	real users	real users	generic	30
340	ACM	The Effects of Cybersickness on Persons with Multiple Sclerosis	2016	VRST	Conference	e-Health & Accessibility	1	real users	real users	targeted	16
341	ACM	Ether-Toolbars: Evaluating Off-Screen Toolbars for Mobile Interaction	2018	IUI	Conference	Digital Analytics & Visualization	1	real users	real users	generic	18
342	ACM	Participatory Sensing or Participatory Nonsense?: Mitigating the Effect of Human Error on Data Quality in Citizen Science	2017	ACM Interact. Mob. Wearable Ubiquitous Technol.	Conference	Wearable Technology	1	real users	real users	targeted	38
343	ACM	Investigating Interactions for Text Recognition Using a Vibrotactile Wearable Display	2018	IUI	Conference	Information Processing & Search	1	real users	real users	generic	22
344	ACM	User-adaptive Support for Processing Magazine Style Narrative Visualizations: Identifying User Characteristics That Matter	2018	IUI	Conference	Information Processing & Search	1	real users	real users	generic	56
345	ACM	Collaborating Around Digital Tabletops: Children's Physical Strategies from India, the UK and Finland	2017	ACM Trans. Comput.-Hum. Interact.	Journal	e-Learning & Education	1	surrogate users	students	targeted	139
346	ACM	Collaborating Around Digital Tabletops: Children's Physical Strategies from India, the UK and Finland	2017	ACM Trans. Comput.-Hum. Interact.	Journal	e-Learning & Education	1	surrogate users	students	targeted	30
347	ACM	Collaborating Around Digital Tabletops: Children's Physical Strategies from India, the UK and Finland	2017	ACM Trans. Comput.-Hum. Interact.	Journal	e-Learning & Education	1	surrogate users	students	targeted	78
348	ACM	Evaluation of Language Feedback Methods for Student Videos of American Sign Language	2017	ACM Trans. Access. Comput.	Journal	e-Learning & Education	1	real users	real users	targeted	8
349	ACM	Regression Analysis of Demographic and Technology-Experience Factors Influencing Acceptance of Sign Language Animation	2017	ACM Trans. Access. Comput.	Journal	e-Health & Accessibility	1	real users	real users	targeted	62
350	ACM	Regression Analysis of Demographic and Technology-Experience Factors Influencing Acceptance of Sign Language Animation	2017	ACM Trans. Access. Comput.	Journal	e-Health & Accessibility	1	real users	real users	targeted	57
351	ACM	EMG Sensors As Virtual Input Devices	2014	MIDI	Conference	e-Health & Accessibility	1	real users	real users	generic	7
352	ACM	Semi-Automated &#x38; Collaborative Online Training Module for Improving Communication Skills	2017	ACM Interact. Mob. Wearable Ubiquitous Technol.	Conference	e-Learning & Education	1	surrogate users	crowdworkers	targeted	56
353	ACM	To Intervene or Not to Intervene: An Investigation of Three Think-aloud Protocols in Usability Testing	2017	J. Usability Studies	Conference	Information Processing & Search	1	surrogate users	students	targeted	60
354	ACM	Outlining Objects for Interactive Segmentation on Touch Devices	2017	MM	Conference	Information Processing & Search	1	real users	real users	generic	20
355	ACM	The Need to Account for Geographical Diversities in Mobile Data Research	2016	MobiData	Conference	Mobile & Ubiquitous Computing	1	real users	real users	generic	86
356	ACM	Gender Bias in the Job Market: A Longitudinal Analysis	2017	CHI	Conference	Online Content & Social Media	1	surrogate users	crowdworkers	targeted	469
357	ACM	Tablets Use in Emerging Markets: An Exploration	2013	MobileHCI	Conference	Mobile & Ubiquitous Computing	1	real users	real users	generic	17
358	ACM	What's Up with Whatsapp?: Comparing Mobile Instant Messaging Behaviors with Traditional SMS	2013	MobileHCI	Conference	Mobile & Ubiquitous Computing	1	real users	real users	generic	131
359	ACM	Know Your Enemy: The Risk of Unauthorized Access in Smartphones by Insiders	2013	MobileHCI	Conference	Security & Privacy	1	real users	real users	generic	724
360	ACM	Know Your Enemy: The Risk of Unauthorized Access in Smartphones by Insiders	2013	MobileHCI	Conference	Security & Privacy	1	real users	real users	generic	22
361	ACM	Creating a Stereoscopic Magic-lens to Improve Depth Perception in Handheld Augmented Reality	2013	MobileHCI	Conference	Virtual & Augmented Reality	1	real users	real users	generic	18
362	ACM	Fun, Cool...And Awkward: Preliminary Reactions to Cooperative Photography	2015	MobileHCI	Conference	Collaborative Work & Remote Experiences	1	real users	real users	generic	10
363	ACM	Gender Bias in the Job Market: A Longitudinal Analysis	2017	CHI	Conference	Online Content & Social Media	1	surrogate users	students	targeted	273
364	ACM	Effects of Speed, Cyclicity, and Dimensionality on Distancing, Time, and Preference in Human-Aerial Vehicle Interactions	2017	ACM Trans. Interact. Intell. Syst.	Conference	Robotics & Artificial Intelligence	1	surrogate users	students	targeted	68
365	ACM	Data-Driven Analysis of Virtual 3D Exploration of a Large Sculpture Collection in Real-World Museum Exhibitions	2017	J. Comput. Cult. Herit.	Journal	3D Models & Interfaces	1	real users	real users	targeted	>1000	Exact number not mentioned
366	ACM	Deaf and Hard-of-Hearing Perspectives on Imperfect Automatic Speech Recognition for Captioning One-on-One Meetings	2017	ASSETS	Conference	e-Health & Accessibility	1	real users	real users	targeted	128
367	ACM	Interviews and Observation of Blind Software Developers at Work to Understand Code Navigation Challenges	2017	ASSETS	Conference	e-Health & Accessibility	1	real users	real users	targeted	28
368	ACM	Assessing the Relationship Between Technical Affinity, Stress and Notifications on Smartphones	2015	MobileHCI	Conference	Mobile & Ubiquitous Computing	1	real users	real users	generic	50
369	ACM	Automated Driving: Acceptance and Chances for Elderly People	2017	AutomotiveUI	Conference	Driving & Transportation	1	real users	real users	targeted	12
370	ACM	Driving Hotzenplotz: A Hybrid Interface for Vehicle Control Aiming to Maximize Pleasure in Highway Driving	2017	AutomotiveUI	Conference	Driving & Transportation	1	surrogate users	students	targeted	27
371	ACM	Are Our Mobile Phones Driving Us Apart? Divert Attention from Mobile Phones Back to Physical Conversation!	2015	MobileHCI	Conference	Mobile & Ubiquitous Computing	1	real users	real users	generic	8
372	ACM	SMALLCAR: A Scaled Model for Ambient Light Display Creation and Review of In-Vehicle Light Patterns	2017	AutomotiveUI	Conference	Driving & Transportation	1	real users	real users	targeted	7
373	ACM	Interruption and Pausing of Public Display Games	2016	MobileHCI	Conference	Games	1	real users	real users	generic	704
374	ACM	SMALLCAR: A Scaled Model for Ambient Light Display Creation and Review of In-Vehicle Light Patterns	2017	AutomotiveUI	Conference	Driving & Transportation	1	real users	real users	targeted	6
375	ACM	Let's Take Photos Together: Exploring Asymmetrical Interaction Abilities on Mobile Camera Phones	2016	MobileHCI	Conference	Collaborative Work & Remote Experiences	1	real users	real users	generic	22
376	ACM	Driving Hotzenplotz!: A Vehicle Interface That Fosters the Joy of Driving	2017	AutomotiveUI	Conference	Driving & Transportation	1	real users	real users	targeted	11
377	ACM	Visual Parameters Impacting Reaction Times on Smartwatches	2016	MobileHCI	Conference	Wearable Technology	1	real users	real users	generic	12
378	ACM	User Perspective for Interactive Handbag Design	2016	MobileHCI	Conference	Wearable Technology	1	real users	real users	generic	20
379	ACM	User Perspective for Interactive Handbag Design	2016	MobileHCI	Conference	Wearable Technology	1	real users	real users	generic	10
380	ACM	Which Cloak Dresses You Best?: Comparing Location Cloaking Methods for Mobile Users	2017	MobileHCI	Conference	Security & Privacy	1	real users	real users	generic	24
381	ACM	MotionReader: Visual Acceleration Cues for Alleviating Passenger E-Reader Motion Sickness	2017	AutomotiveUI	Conference	Mobile & Ubiquitous Computing	1	real users	real users	targeted	26
382	ACM	Expanding the Design Space of ICT for Participatory Budgeting	2017	C&T	Conference	Government & Non-Profit	1	real users	real users	targeted	16
383	ACM	Visual Analytics for Biomedical Cluster Subdivision: A Design Study with Psychiatrists	2017	CGI	Conference	e-Health & Accessibility	1	real users	real users	targeted	2219
384	ACM	Design and Evaluation of a Handheld-based 3D User Interface for Collaborative Object Manipulation	2017	CHI	Conference	3D Models & Interfaces	1	surrogate users	students	targeted	60
385	ACM	Not Another Z Piece!: Adaptive Difficulty in TETRIS	2017	CHI	Conference	Games	1	real users	real users	targeted	16
386	ACM	ScreenPass: Secure Password Entry on Touchscreen Devices	2013	MobiSys	Conference	Security & Privacy	1	real users	real users	generic	18
387	ACM	ScreenPass: Secure Password Entry on Touchscreen Devices	2013	MobiSys	Conference	Security & Privacy	1	real users	real users	generic	8
388	ACM	Can People Finger-draw Color-sketches from Memory for Painting Search on Mobile Phone?	2014	MoMM	Conference	Information Processing & Search	1	real users	real users	generic	17
389	ACM	Quantifying User Satisfaction in Mobile Cloud Games	2013	MoViD	Conference	Games	1	real users	real users	generic	15
390	ACM	Effects of Sharing Physiological States of Players in a Collaborative Virtual Reality Gameplay	2017	CHI	Conference	Games	1	real users	real users	targeted	26
391	ACM	Is Autostereoscopy Useful for Handheld AR?	2013	MUM	Conference	Virtual & Augmented Reality	1	real users	real users	generic	12
392	ACM	Stories from Survivors: Privacy &#38; Security Practices when Coping with Intimate Partner Abuse	2017	CHI	Conference	Security & Privacy	1	real users	real users	targeted	15
393	ACM	Design, Implementation and Evaluation of an Autostereoscopic 3D Mobile Phonebook	2014	MUM	Conference	3D Models & Interfaces	1	real users	real users	generic	21
394	ACM	Automated Creation of Mobile Video Remixes: User Trial in Three Event Contexts	2014	MUM	Conference	Business Applications	1	real users	real users	generic	30
395	ACM	User Experience of Proactive Audio-based Social Devices: A Wizard-of-oz Study	2014	MUM	Conference	Collaborative Work & Remote Experiences	1	real users	real users	generic	45
396	ACM	Opportunities and Challenges of Mobile Applications As Tickets-to-talk: A Scenario-based User Study	2014	MUM	Conference	Collaborative Work & Remote Experiences	1	real users	real users	generic	42
397	ACM	Exploring the Augmented Home Window: User Perceptions of the Concept	2014	MUM	Conference	Collaborative Work & Remote Experiences	1	real users	real users	generic	12
398	ACM	Information Wall: Evaluation of a Gesture-controlled Public Display	2014	MUM	Conference	Input Devices & Technologies	1	real users	real users	generic	19
399	ACM	Information Wall: Evaluation of a Gesture-controlled Public Display	2014	MUM	Conference	Input Devices & Technologies	1	real users	real users	generic		Not mentioned
400	ACM	A Feasibility Study of Context-adaptive Visualizations in Public Transport Information Systems	2014	MUM	Conference	Input Devices & Technologies	1	real users	real users	generic		Not mentioned
401	ACM	Exploring the Augmented Home Window: User Perceptions of the Concept	2014	MUM	Conference	Robotics & Artificial Intelligence	1	real users	real users	generic	21
402	ACM	Localization of Storyboards for Cross-cultural User Studies	2015	MUM	Conference	Collaborative Work & Remote Experiences	1	real users	real users	generic	5
403	ACM	Localization of Storyboards for Cross-cultural User Studies	2015	MUM	Conference	Collaborative Work & Remote Experiences	1	real users	real users	generic	6
404	ACM	Design Probes Study on User Perceptions of a Smart Glasses Concept	2015	MUM	Conference	Wearable Technology	1	real users	real users	generic	12
405	ACM	Influence of Temporal Delay and Display Update Rate in an Augmented Reality Application Scenario	2015	MUM	Conference	Virtual & Augmented Reality	1	real users	real users	generic	29
406	ACM	Toward Principles for the Design of Navigation Affordances in Code Editors: An Empirical Investigation	2017	CHI	Conference	Software Development	1	real users	real users	targeted	32
407	ACM	Understanding Low Vision People's Visual Perception on Commercial Augmented Reality Glasses	2017	CHI	Conference	e-Health & Accessibility	1	real users	real users	targeted	38
408	ACM	Memorability of Cued-recall Graphical Passwords with Saliency Masks	2016	MUM	Conference	Security & Privacy	1	real users	real users	generic	43
409	ACM	Memorability of Cued-recall Graphical Passwords with Saliency Masks	2016	MUM	Conference	Security & Privacy	1	real users	real users	generic	9
410	ACM	Memorability of Cued-recall Graphical Passwords with Saliency Masks	2016	MUM	Conference	Security & Privacy	1	real users	real users	generic	69
411	ACM	Strangers in a Strange Land: A Study of Second Language Speakers Searching for e-Services	2017	CHIIR	Conference	Government & Non-Profit	1	surrogate users	students	targeted	10
412	ACM	Evaluation of the Comprehensiveness of Bar Charts with and Without Stacking Functionality Using Eye-Tracking	2017	CHIIR	Conference	Digital Analytics & Visualization	1	surrogate users	students	targeted	38
413	ACM	Exploring Smart Handbag Concepts Through Co-design	2016	MUM	Conference	Wearable Technology	1	real users	real users	generic	20
414	ACM	Exploring Smart Handbag Concepts Through Co-design	2016	MUM	Conference	Wearable Technology	1	real users	real users	generic	10
415	ACM	Experiences with Wellness Ring and Bracelet Form Factor	2016	MUM	Conference	Wearable Technology	1	real users	real users	generic	6
416	ACM	Fragments of Laura: Incorporating Mobile Virtual Reality in Location Aware Mobile Storytelling Experiences	2017	MUM	Conference	Collaborative Work & Remote Experiences	1	real users	real users	generic	24
417	ACM	Investigating Interaction with a Ring Form Factor	2017	MUM	Conference	Wearable Technology	1	real users	real users	generic	13
418	ACM	Impact of Device, Context of Use, and Content on Viewing Experience of 360-degree Tourism Video	2017	MUM	Conference	Virtual & Augmented Reality	1	real users	real users	generic	6
419	ACM	Impact of Device, Context of Use, and Content on Viewing Experience of 360-degree Tourism Video	2017	MUM	Conference	Virtual & Augmented Reality	1	real users	real users	generic	20
420	ACM	Investigating Interaction with a Ring Form Factor	2017	MUM	Conference	Wearable Technology	1	real users	real users	generic	7
421	ACM	Windows to Other Places: Exploring Solutions for Seeing Through Walls Using Handheld Projection	2014	NordiCHI	Conference	Input Devices & Technologies	1	real users	real users	generic	22
422	ACM	Windows to Other Places: Exploring Solutions for Seeing Through Walls Using Handheld Projection	2014	NordiCHI	Conference	Input Devices & Technologies	1	real users	real users	generic	23
423	ACM	Goal-Directed Information Seeking in Time-Synchronized and Topic-Linked Records of the Apollo Lunar Missions	2017	CHIIR	Conference	Information Processing & Search	1	real users	real users	targeted	5
424	ACM	Investigating the Balance Between Virtuality and Reality in Mobile Mixed Reality UI Design: User Perception of an Augmented City	2014	NordiCHI	Conference	Virtual & Augmented Reality	1	real users	real users	generic	35
425	ACM	Investigating the Balance Between Virtuality and Reality in Mobile Mixed Reality UI Design: User Perception of an Augmented City	2014	NordiCHI	Conference	Virtual & Augmented Reality	1	real users	real users	generic	111
426	ACM	Promoting Citizen Participation Through Gamification	2016	NordiCHI	Conference	Government & Non-Profit	1	real users	real users	generic	20
427	ACM	Identifying Useful and Important Information Within Retrieved Documents	2017	CHIIR	Conference	Information Processing & Search	1	surrogate users	crowdworkers	targeted	14
428	ACM	SearchGazer: Webcam Eye Tracking for Remote Studies of Web Search	2017	CHIIR	Conference	Information Processing & Search	1	surrogate users	crowdworkers	targeted	36
429	ACM	Choose Your Own Authentication	2015	NSPW	Conference	Security & Privacy	1	real users	real users	generic	39
430	ACM	Do You Need Experts in the Crowd?: A Case Study in Image Annotation for Marine Biology	2013	OAIR	Conference	Collaborative Work & Remote Experiences	1	real users	real users	generic	54
431	ACM	Identifying Useful and Important Information Within Retrieved Documents	2017	CHIIR	Conference	Information Processing & Search	1	surrogate users	crowdworkers	targeted	7
432	ACM	Using Topic Models to Assess Document Relevance in Exploratory Search User Studies	2017	CHIIR	Conference	Information Processing & Search	1	real users	real users	targeted	9
433	ACM	They Basically Like Destroyed the School One Day: On Newer App Features and Cyberbullying in Schools	2017	CSCW	Conference	Online Content & Social Media	1	real users	real users	targeted	32
434	ACM	Realistic Books for Small-screen Devices	2013	OzCHI	Conference	Business Applications	1	real users	real users	generic	27
435	ACM	Realistic Books for Small-screen Devices	2013	OzCHI	Conference	Business Applications	1	real users	real users	generic	5
436	ACM	Where is the Bug and How is It Fixed? An Experiment with Practitioners	2017	ESEC/FSE	Conference	Software Development	1	real users	real users	targeted	12
437	ACM	Measuring Interactivity at an Interactive Public Information Display	2013	OzCHI	Conference	Input Devices & Technologies	1	real users	real users	generic	1746
438	ACM	Creating Prosodic Synchrony for a Robot Co-player in a Speech-controlled Game for Children	2017	HRI	Conference	Robotics & Artificial Intelligence	1	real users	real users	targeted	40
439	ACM	Investigating Mobile Stereoscopic 3D Touchscreen Interaction	2013	OzCHI	Conference	Input Devices & Technologies	1	real users	real users	generic	22
440	ACM	Investigating Mobile Stereoscopic 3D Touchscreen Interaction	2013	OzCHI	Conference	Input Devices & Technologies	1	real users	real users	generic	23
441	ACM	Touching the Ice: In-the-wild Study of an Interactive Icewall	2014	OzCHI	Conference	Input Devices & Technologies	1	real users	real users	generic	22
442	ACM	Exploring Finger Specific Touch Screen Interaction for Mobile Phone User Interfaces	2014	OzCHI	Conference	Input Devices & Technologies	1	real users	real users	generic	37
443	ACM	Exploring Finger Specific Touch Screen Interaction for Mobile Phone User Interfaces	2014	OzCHI	Conference	Input Devices & Technologies	1	real users	real users	generic	13
444	ACM	Exploring Finger Specific Touch Screen Interaction for Mobile Phone User Interfaces	2014	OzCHI	Conference	Input Devices & Technologies	1	real users	real users	generic	25
445	ACM	A Guide Robot at the Airport: First Impressions	2017	HRI	Conference	Robotics & Artificial Intelligence	1	real users	real users	targeted	16
446	ACM	keyValuate: A Framework for Rapid Evaluation of Adaptive Keyboards on Touchscreens	2015	OzCHI	Conference	Input Devices & Technologies	1	real users	real users	generic	24
447	ACM	Exploring the Design Space for Multi-sensory Heart Rate Feedback in Immersive Virtual Reality	2017	OZCHI	Conference	Virtual & Augmented Reality	1	real users	real users	generic	20
448	ACM	Simplified Programming of Re-usable Skills on a Safe Industrial Robot: Prototype and Evaluation	2017	HRI	Conference	Software Development	1	surrogate users	students	targeted	21
449	ACM	Impact of Robot Initiative on Human-Robot Collaboration	2017	HRI	Conference	Software Development	1	real users	real users	targeted	10
450	ACM	Clearing the Virtual Window: Connecting Two Locations with Interactive Public Displays	2013	PerDis	Conference	Games	1	real users	real users	generic	14
451	ACM	Clearing the Virtual Window: Connecting Two Locations with Interactive Public Displays	2013	PerDis	Conference	Input Devices & Technologies	1	real users	real users	generic	10
452	ACM	Conveying Interactivity at an Interactive Public Information Display	2013	PerDis	Conference	Input Devices & Technologies	1	real users	real users	generic	2312
453	ACM	Designing a Survey Tool for Monitoring Enterprise QoE	2017	Internet QoE	Conference	Business Applications	1	real users	real users	targeted	618
454	ACM	Designing a Survey Tool for Monitoring Enterprise QoE	2017	Internet QoE	Conference	Business Applications	1	real users	real users	targeted	723
455	ACM	Exploring the Design of Stereoscopic 3D for Multilevel Maps	2017	PerDis	Conference	3D Models & Interfaces	1	real users	real users	generic	17
456	ACM	Vibrotactile Patterns Using Sensitivity Prioritisation	2017	ISWC	Conference	Input Devices & Technologies	1	real users	real users	targeted	11
457	ACM	Measuring Visual Search Ability on the Web	2017	IUI Companion	Conference	Information Processing & Search	1	surrogate users	students	targeted	45
458	ACM	Propagating Data Policies: A User Study	2017	K-CAP	Conference	Digital Analytics & Visualization	1	surrogate users	researchers	targeted	10
459	ACM	Authentic Science Inquiry Learning at Scale Enabled by an Interactive Biology Cloud Experimentation Lab	2017	L@S	Conference	e-Learning & Education	1	surrogate users	students	targeted	325
460	ACM	Prior Ratings: A New Information Source for Recommender Systems in e-Commerce	2013	RecSys	Conference	Recommender Systems	1	real users	real users	generic	30
461	ACM	User Perception of Differences in Recommender Algorithms	2014	RecSys	Conference	Recommender Systems	1	real users	real users	generic	582
462	ACM	Putting Users in Control of Their Recommendations	2015	RecSys	Conference	Recommender Systems	1	real users	real users	generic	381
463	ACM	Observing Group Decision Making Processes	2016	RecSys	Conference	Recommender Systems	1	real users	real users	generic	78
464	ACM	Contrasting Offline and Online Results when Evaluating Recommendation Algorithms	2016	RecSys	Conference	Recommender Systems	1	real users	real users	generic	241
465	ACM	Understanding How People Use Natural Language to Ask for Recommendations	2017	RecSys	Conference	Recommender Systems	1	real users	real users	generic	347
466	ACM	Exploring the Semantic Gap for Movie Recommendations	2017	RecSys	Conference	Recommender Systems	1	real users	real users	generic	113682
467	ACM	Exploring the Semantic Gap for Movie Recommendations	2017	RecSys	Conference	Recommender Systems	1	real users	real users	generic	100
468	ACM	Developing a MOOC Experimentation Platform: Insights from a User Study	2017	LAK	Conference	e-Learning & Education	1	real users	real users	targeted	11
469	ACM	Are Conversation Logs Useful Sources for Generating Memory Cues for Recalling Past Memories?	2017	LTA	Conference	Wearable Technology	1	real users	real users	targeted	10
470	ACM	Spatial Knowledge Acquired from Pedestrian Urban Navigation Systems	2017	MobileHCI	Conference	Driving & Transportation	1	surrogate users	students	targeted	28
471	ACM	A User Study on Tailoring GUIs for Smartphones	2014	SAC	Conference	Information Processing & Search	1	real users	real users	generic	10
472	ACM	An Interactive 3D Health App with Multimodal Information Representation for Frozen Shoulder	2017	MobileHCI	Conference	e-Health & Accessibility	1	real users	real users	targeted	5
473	ACM	Paper Ladder: A Rating Scale to Collect Children's Opinion in User Studies	2017	MobileHCI	Conference	Games	1	real users	real users	targeted	45
474	ACM	The Influence of Interactivity Patterns on the Quality of Experience in Multi-party Video-mediated Conversations Under Symmetric Delay Conditions	2014	SAM	Conference	Collaborative Work & Remote Experiences	1	real users	real users	generic	39
475	ACM	No Passwords Needed: The Iterative Design of a Parent-child Authentication Mechanism	2017	MobileHCI	Conference	Security & Privacy	1	real users	real users	targeted	30
476	ACM	Quantifying Visual Abstraction Quality for Stipple Drawings	2017	NPAR	Conference	Information Processing & Search	1	surrogate users	crowdworkers	targeted	245
477	ACM	Assessing User Preferences in Programming Language Design	2017	Onward!	Conference	Collaborative Work & Remote Experiences	1	surrogate users	crowdworkers	targeted	60
478	ACM	Assessing User Preferences in Programming Language Design	2017	Onward!	Conference	Collaborative Work & Remote Experiences	1	surrogate users	crowdworkers	targeted	60
479	ACM	Can We Crowdsource Language Design?	2017	Onward!	Conference	Software Development	1	surrogate users	crowdworkers	targeted	56
480	ACM	Signal to Emotion: An Experiment on Player Experience Evaluation with a Consumer-grade EEG Device	2017	OZCHI	Conference	Games	1	surrogate users	students	targeted	10
481	ACM	Sandstone HPC: A Domain-General Gateway for New HPC Users	2017	PEARC	Conference	Software Development	1	real users	real users	targeted	8
482	ACM	Perception Adjustment for Egocentric Moving Distance Between Real Space and Virtual Space with See-closed-type HMD	2017	SA	Conference	Collaborative Work & Remote Experiences	1	real users	real users	targeted	25
483	ACM	Improved and Accessible e-Book Reader Application for Visually Impaired People	2017	SA	Conference	e-Health & Accessibility	1	Real Users	Real Users	targeted	27
484	ACM	Building a Query Log via Crowdsourcing	2014	SIGIR	Conference	Information Processing & Search	1	real users	real users	generic	Not mentioned
485	ACM	Extending a Mobile Prototyping Tool to Support User Interface Design Patterns and Reusability	2017	SAICSIT	Conference	Software Development	1	real users	real users	targeted	8
486	ACM	Learning by Example: Training Users with High-quality Query Suggestions	2015	SIGIR	Conference	Information Processing & Search	1	real users	real users	generic	91
487	ACM	An Empirical Study of Debugging Patterns Among Novices Programmers	2017	SIGCSE	Conference	Software Development	1	surrogate users	students	targeted	59
488	ACM	An Empirical Study of Debugging Patterns Among Novices Programmers	2017	SIGCSE	Conference	Software Development	1	surrogate users	students	targeted	83
489	ACM	How Many Results Per Page?: A Study of SERP Size, Search Behavior and User Experience	2015	SIGIR	Conference	Information Processing & Search	1	real users	real users	generic	48
490	ACM	Learning by Example: Training Users with High-quality Query Suggestions	2015	SIGIR	Conference	Information Processing & Search	1	real users	real users	generic	22
491	ACM	Analyzing Interfaces and Workflows for Light Field Editing	2017	SIGGRAPH	Conference	Business Applications	1	real users	real users	targeted	20
492	ACM	The Design of Video See-through Window for Manipulating Physical Object with Head-mounted Display	2017	SIGGRAPH	Conference	Virtual & Augmented Reality	1	real users	real users	targeted	12
493	ACM	Predicting User Satisfaction with Intelligent Assistants	2016	SIGIR	Conference	Input Devices & Technologies	1	real users	real users	generic	60
494	ACM	Understanding and Modeling Success in Email Search	2017	SIGIR	Conference	Information Processing & Search	1	real users	real users	generic		Not mentioned
495	ACM	Analyzing Interfaces and Workflows for Light Field Editing	2017	SIGGRAPH	Conference	Business Applications	1	real users	real users	targeted	10
496	ACM	Searching on the Go: The Effects of Fragmented Attention on Mobile Web Search Tasks	2017	SIGIR	Conference	Information Processing & Search	1	real users	real users	generic	19
497	ACM	Online In-Situ Interleaved Evaluation of Real-Time Push Notification Systems	2017	SIGIR	Conference	Virtual & Augmented Reality	1	real users	real users	generic	18
498	ACM	A Study of Snippet Length and Informativeness: Behaviour, Performance and User Experience	2017	SIGIR	Conference	Information Processing & Search	1	surrogate users	crowdworkers	targeted	53
499	ACM	Exploring Compliance: Observations from a Large Scale Fitbit Study	2017	SocialSens	Conference	Mobile & Ubiquitous Computing	1	surrogate users	students	targeted	500
500	ACM	RealME: The Influence of Body and Hand Representations on Body Ownership and Presence	2017	SUI	Conference	Virtual & Augmented Reality	1	surrogate users	students	targeted	40
501	ACM	Passwords and Interfaces: Towards Creating Stronger Passwords by Using Mobile Phone Handsets	2013	SPSM	Conference	Security & Privacy	1	real users	real users	generic	72
502	ACM	Evaluating a SLAM-based Handheld Augmented Reality Guidance System	2014	SUI	Conference	Virtual & Augmented Reality	1	real users	real users	generic	6
503	ACM	Evaluating a SLAM-based Handheld Augmented Reality Guidance System	2014	SUI	Conference	Virtual & Augmented Reality	1	real users	real users	generic	27
504	ACM	Tangible Interaction for Stroke Survivors: Design Recommendations	2017	TEI	Conference	e-Health & Accessibility	1	real users	real users	targeted	46
505	ACM	Tangible Interaction for Stroke Survivors: Design Recommendations	2017	TEI	Conference	e-Health & Accessibility	1	real users	real users	targeted	13
506	ACM	Early Detection of Migraine Attacks Based on Wearable Sensors: Experiences of Data Collection Using Empatica E4	2017	UbiComp	Conference	e-Health & Accessibility	1	real users	real users	targeted	11
507	ACM	Solving the Wrong Problem: When Technology is Making Us Blind	2017	UbiComp	Conference	Wearable Technology	1	real users	real users	targeted	8
508	ACM	Interactive Room Capture on 3D-Aware Mobile Devices	2017	UIST	Conference	Business Applications	1	surrogate users	students	targeted	10
509	ACM	Audience Silhouettes: Peripheral Awareness of Synchronous Audience Kinesics for Social Television	2015	TVX	Conference	e-Health & Accessibility	1	real users	real users	generic	15
510	ACM	Adaptive Information-sharing for Privacy-aware Mobile Social Networks	2013	UbiComp	Conference	Mobile & Ubiquitous Computing	1	real users	real users	generic	116
511	ACM	Privacy Manipulation and Acclimation in a Location Sharing Application	2013	UbiComp	Conference	Security & Privacy	1	real users	real users	generic	33
512	ACM	Fine-Grained Open Learner Models: Complexity Versus Support	2017	UMAP	Conference	Software Development	1	surrogate users	students	targeted	42
513	ACM	Digital Interventions for Sustainable Urban Mobility: A Pilot Study	2013	UbiComp Adjunct	Conference	Mobile & Ubiquitous Computing	1	real users	real users	generic	8
514	ACM	Multilingual Search User Behaviors -- Exploring Multilingual Querying and Result Selection Through Crowdsourcing	2017	UMAP	Conference	Information Processing & Search	1	surrogate users	crowdworkers	targeted	1670
515	ACM	User Perception of Next-Track Music Recommendations	2017	UMAP	Conference	Recommender Systems	1	surrogate users	students	targeted	277
516	ACM	VEAAR: Virtual Environment for Archaeological Artefacts Restoration	2017	VRST	Conference	3D Models & Interfaces	1	surrogate users	students	targeted	10
517	ACM	The Myth of Subtle Notifications	2014	UbiComp Adjunct	Conference	Mobile & Ubiquitous Computing	1	real users	real users	generic	10
518	ACM	A Study on Improving Performance in Gesture Training Through Visual Guidance Based on Learners' Errors	2017	VRST	Conference	Virtual & Augmented Reality	1	surrogate users	students	targeted	48
519	ACM	Connecting the Things to the Internet: An Evaluation of Four Configuration Strategies for Wi-fi Devices with Minimal User Interfaces	2015	UbiComp	Conference	Mobile & Ubiquitous Computing	1	real users	real users	generic	15
520	ACM	Connecting the Things to the Internet: An Evaluation of Four Configuration Strategies for Wi-fi Devices with Minimal User Interfaces	2015	UbiComp	Conference	Mobile & Ubiquitous Computing	1	real users	real users	generic	15
521	ACM	Mobile Information Visualization Design of the Adkintun Mobile App	2016	UbiComp	Conference	Mobile & Ubiquitous Computing	1	real users	real users	generic	10
522	ACM	Virtual Reality Studies Outside the Laboratory	2017	VRST	Conference	Virtual & Augmented Reality	1	surrogate users	students	targeted	31
523	ACM	Virtual Reality Studies Outside the Laboratory	2017	VRST	Conference	Virtual & Augmented Reality	1	surrogate users	students	targeted	57
524	ACM	Information Recall in a Virtual Reality Disability Simulation	2017	VRST	Conference	Virtual & Augmented Reality	1	surrogate users	students	targeted	70
525	ACM	An Eye-Tracking Study: Implication to Implicit Critiquing Feedback Elicitation in Recommender Systems	2016	UMAP	Conference	Recommender Systems	1	real users	real users	generic	18
526	ACM	Cultural Heritage Gaming: Effects of Human Cognitive Styles on Players' Performance and Visual Behavior	2017	UMAP	Conference	Information Processing & Search	1	real users	real users	generic	32
527	ACM	Cultural Heritage Gaming: Effects of Human Cognitive Styles on Players' Performance and Visual Behavior	2017	UMAP	Conference	Information Processing & Search	1	real users	real users	generic	34
528	ACM	Moneywork: Practices of Use and Social Interaction Around Digital and Analog Money	2018	ACM Trans. Comput.-Hum. Interact.	Journal	Business Applications	1	real users	real users	targeted	18
529	ACM	Are Item Attributes a Good Alternative to Context Elicitation in Recommender Systems?	2017	UMAP	Conference	Recommender Systems	1	real users	real users	generic	174
530	ACM	Assisted Medication Management in Elderly Care Using Miniaturised Near-Infrared Spectroscopy	2018	ACM Interact. Mob. Wearable Ubiquitous Technol.	Conference	e-Health & Accessibility	1	real users	real users	targeted	11
531	ACM	Using Eye Gaze Data and Visual Activities to Infer Human Cognitive Styles: Method and Feasibility Studies	2017	UMAP	Conference	Information Processing & Search	1	real users	real users	generic	67
532	ACM	Using Eye Gaze Data and Visual Activities to Infer Human Cognitive Styles: Method and Feasibility Studies	2017	UMAP	Conference	Information Processing & Search	1	real users	real users	generic	20
533	ACM	Assisted Medication Management in Elderly Care Using Miniaturised Near-Infrared Spectroscopy	2018	ACM Interact. Mob. Wearable Ubiquitous Technol.	Conference	e-Health & Accessibility	1	real users	real users	targeted	8
534	ACM	Everybody, More or Less, Likes Serendipity	2017	UMAP	Conference	Recommender Systems	1	real users	real users	generic	128
535	ACM	Cultural Heritage Gaming: Effects of Human Cognitive Styles on Players' Performance and Visual Behavior	2017	UMAP	Conference	Information Processing & Search	1	real users	real users	generic	25
536	ACM	Cluster and Single-Node Analysis of Long-Term Deduplication Patterns	2018	ACM Trans. Storage	Journal	Software Development	1	real users	real users	targeted	33
537	ACM	Behavior Analysis of Human Locomotion in the Real World and Virtual Reality for the Manufacturing Industry	2018	ACM Trans. Appl. Percept.	Journal	Virtual & Augmented Reality	1	real users	real users	targeted	30
538	ACM	A Cross-Cultural Analysis of Trust in Recommender Systems	2018	UMAP	Conference	Recommender Systems	1	real users	real users	generic	462
539	ACM	Exploring Users' Perception of Rating Summary Statistics	2018	UMAP	Conference	Recommender Systems	1	real users	real users	generic	54
540	ACM	Semantic Content Analysis Supporting Web Accessibility Evaluation	2018	WA	Journal	Online Content & Social Media	1	real users	real users	generic	101
541	ACM	Couples Designing Their Living Room Together: A Study with Collaborative Handheld Augmented Reality	2018	AH	Conference	Virtual & Augmented Reality	1	real users	real users	targeted	12
542	ACM	When Friend Becomes Abuser: Evidence of Friend Abuse in Facebook	2017	WebSci	Conference	Security & Privacy	1	real users	real users	generic	20
543	ACM	When Friend Becomes Abuser: Evidence of Friend Abuse in Facebook	2017	WebSci	Conference	Security & Privacy	1	real users	real users	generic	60
544	ACM	TaskCam: Designing and Testing an Open Tool for Cultural Probes Studies	2018	CHI	Conference	Business Applications	1	real users	real users	targeted	5
545	ACM	More Text Please! Understanding and Supporting the Use of Visualization for Clinical Text Overview	2018	CHI	Journal	e-Health & Accessibility	1	Real Users	Real Users	targeted	14
546	ACM	Rethinking Thinking Aloud: A Comparison of Three Think-Aloud Protocols	2018	CHI	Conference	Information Processing & Search	1	surrogate users	students	targeted	60
547	ACM	Sweet-spotting Security and Usability for Intelligent Graphical Authentication Mechanisms	2017	WI	Conference	Security & Privacy	1	real users	real users	generic	103
548	ACM	Vibro-Band: Supporting Needle Placement for Physicians with Vibrations	2018	CHI EA	Conference	e-Health & Accessibility	1	real users	real users	targeted	12
549	ACM	A Comparative Study on Inter-Device Interaction: One-Handed Interaction VS Two-Handed Interaction	2016	VINCI	Conference	Collaborative Work & Remote Experiences	1	real users	real users	generic	20
550	ACM	Do Defaults Matter?: Evaluating the Effect of Defaults on User Preference for Multi-Class Scatterplots	2016	VINCI	Conference	Digital Analytics & Visualization	1	real users	real users	generic	39
551	ACM	Do Defaults Matter?: Evaluating the Effect of Defaults on User Preference for Multi-Class Scatterplots	2016	VINCI	Conference	Digital Analytics & Visualization	1	real users	real users	generic	202
552	ACM	Empowering Creative People: Virtual Reality for Previsualization	2018	CHI EA	Conference	Virtual & Augmented Reality	1	real users	real users	targeted	6
553	ACM	Column Major Pattern: How Users Process Spatially Fixed Items on Large, Tiled Displays	2018	CHIIR	Conference	Information Processing & Search	1	real users	real users	targeted	24
554	ACM	Social Robots for Engagement in Rehabilitative Therapies: Design Implications from a Study with Therapists	2018	HRI	Conference	Virtual & Augmented Reality	1	real users	real users	targeted	21
555	ACM	VISUFLOW: A Debugging Environment for Static Analyses	2018	ICSE	Conference	Software Development	1	real users	real users	targeted	20
556	ACM	Interactive Document Clustering Revisited: A Visual Analytics Approach	2018	IUI	Conference	Digital Analytics & Visualization	1	surrogate users	students	targeted	18
557	ACM	A Study on Improving Close and Distant Device Movement Pose Manipulation for Hand-held Augmented Reality	2016	VRST	Conference	Virtual & Augmented Reality	1	real users	real users	generic	15
558	ACM	Empirical Study on the Relationship Between Developer's Working Habits and Efficiency	2018	MSR	Conference	Software Development	1	real users	real users	targeted	81
559	ACM	Investigating User Preferences for Windshield Displays in Automated Vehicles	2018	PerDis	Conference	Driving & Transportation	1	surrogate users	students	targeted	31
560	ACM	A Comparative Study of 2D and 3D Mobile Keypad User Interaction Preferences in Virtual Reality Graphic User Interfaces	2017	VRST	Conference	Virtual & Augmented Reality	1	real users	real users	generic	15
561	ACM	Lessons Learned From an Interactive Educational Computer Game About Concurrent Programming: (Abstract Only)	2018	SIGCSE	Conference	Games	1	surrogate users	students	targeted	7
562	ACM	He Who Hesitates is Lost (...In Thoughts over a Robot)	2018	TechMindSociety	Conference	Collaborative Work & Remote Experiences	1	real users	real users	targeted	31
563	ACM	Towards Intelligent Interfaces for Mixed-Focus Collaboration	2018	UMAP	Conference	Collaborative Work & Remote Experiences	1	surrogate users	students	targeted	24
564	ACM	Investigation of User Search Behavior While Facing Heterogeneous Search Services	2017	WSDM	Conference	Information Processing & Search	1	real users	real users	generic	33
565	ACM	Stationary vs. Non-stationary Mobile Learning in MOOCs	2018	UMAP	Conference	e-Learning & Education	1	Real Users	real users	targeted	36
566	ACM	Perception and Understanding of Social Annotations in Web Search	2013	WWW	Conference	Information Processing & Search	1	real users	real users	generic	9
567	ACM	Linking Inside a Video Collection: What and How to Measure?	2013	WWW Companion	Conference	Information Processing & Search	1	real users	real users	generic	30
568	ACM	Investigating the Effects of Google's Search Engine Result Page in Evaluating the Credibility of Online News Sources	2018	WebSci	Conference	Information Processing & Search	1	surrogate users	students	targeted	30
569	ACM	EPICURE - Aspect-based Multimodal Review Summarization	2018	WebSci	Conference	Online Content & Social Media	1	surrogate users	crowdworkers	targeted	5
570	ACM	Your Secrets Are Safe: How Browsers' Explanations Impact Misconceptions About Private Browsing Mode	2018	WWW	Conference	Security & Privacy	1	real users	real users	generic	460
571	ACM	The Effect of Ad Blocking on User Engagement with the Web	2018	WWW	Conference	Security & Privacy	1	real users	real users	generic	16414
572	ACM	Addressing Problematic Smartphone Use with a Personalized, Goal-based Approach	2021	Adjunct Proceedings of the ACM International Joint Conference on Pervasive and Ubiquitous Computing and Proceedings of the ACM International Symposium on Wearable Computers	Conference	Mobile & Ubiquitous Computing	1	surrogate users	students	targeted	38
573	ACM	Origo Steering Wheel: Improving Tactile Feedback for Steering Wheel IVIS Interaction using Embedded Haptic Wave Guides and Constructive Wave Interference	2021	International Conference on Automotive User Interfaces and Interactive Vehicular Applications	Conference	Driving & Transportation	1	real users	real users	targeted	8
574	ACM	Fast-forwarding, Rewinding, and Path Exploration in Interactive Branched Video Streaming	2021	ACM International Conference on Multimedia	Conference	Online Content & Social Media	1	real users	real users	generic	24
575	ACM	A Study on the Size of Tangible Organ-shaped Controllers for Exploring Medical Data in VR	2021	CHI EA	Conference	e-Health & Accessibility	1	real users	real users	targeted	8
576	ACM	Visuo-haptic Illusions for Motor Skill Acquisition in Virtual Reality	2021	Symposium on Spatial User Interaction (SUI )	Conference	Virtual & Augmented Reality	1	surrogate users	students	targeted	24
577	ACM	Squish This: Force Input on Soft Surfaces for Visual Targeting Tasks	2021	CHI. Association for Computing Machinery, New York, NY, USA, Article , ?	Conference	Wearable Technology	1	real users	real users	generic	24
578	ACM	Conversational vs Traditional: Comparing Search Behavior and Outcome in Legal Case Retrieval	2021	SIGIR	Conference	Information Processing & Search	1	real users	real users	targeted	24
579	ACM	CoST: An annotated Data Collection for Complex Search	2021	ACM International Conference on Information Knowledge Management	Conference	Information Processing & Search	1	real users	real users	targeted	110
580	ACM	Learn, Generate, Rank, Explain: A Case Study of Visual Explanation by Generative Machine Learning	2021	ACM Trans. Interact. Intell. Syst.	Journal	e-Learning & Education	1	surrogate users	students	targeted	44
581	ACM	The Effectiveness of Dynamically Processed Incremental Descriptions in Human Robot Interaction	2021	J. Comput. Cult. Herit.	Journal	Robotics & Artificial Intelligence	1	real users	real users	targeted	31
582	ACM	Accuracy Evaluation of Touch Tasks in Commodity Virtual and Augmented Reality Head-Mounted Displays	2021	Symposium on Spatial User Interaction (SUI )	Conference	Virtual & Augmented Reality	1	surrogate users	unknown	targeted	20
583	ACM	Accuracy Evaluation of Touch Tasks in Commodity Virtual and Augmented Reality Head-Mounted Displays	2021	Symposium on Spatial User Interaction (SUI )	Conference	Virtual & Augmented Reality	1	surrogate users	unknown	targeted	20
584	ACM	Why or Why Not? The Effect of Justification Styles on Chatbot Recommendations	2021	ACM Trans. Inf. Syst.	Journal	Business Applications	1	surrogate users	crowdworkers	targeted	310
585	ACM	Conversational review-based explanations for recommender systems: Exploring users? query behavior	2021	CUI - rd Conference on Conversational User Interfaces	Conference	Recommender Systems	1	surrogate users	crowdworkers	targeted	20
586	ACM	Exploring Multi-List User Interfaces for Similar-Item Recommendations	2021	ACM Conference on User Modeling, Adaptation and Personalization	Conference	Recommender Systems	1	surrogate users	crowdworkers	targeted	775
587	ACM	"What Happened Here!?" A Taxonomy for User Interaction with Spatio-Temporal Game Data Visualization	2021	CHI PLAY	Conference	Games	1	real users	real users	targeted	7
588	ACM	When Children Program Intelligent Environments: Lessons Learned from a Serious AR Game	2021	Interaction Design and Children (IDC )	Conference	Games	1	real users	real users	targeted	15
589	ACM	Understanding Screen Readers? Plugins	2021	International ACM SIGACCESS Conference on Computers and Accessibility (ASSETS)	Conference	Input Devices & Technologies	1	real users	real users	targeted	14
590	ACM	Exploration of Techniques for Rapid Activation of Glanceable Information in Head-Worn Augmented Reality	2021	Symposium on Spatial User Interaction (SUI )	Conference	Wearable Technology	1	surrogate users	students	targeted	8
591	ACM	Comparison of Different Types of Augmented Reality Visualizations for Instructions	2021	CHI	Conference	Virtual & Augmented Reality	1	surrogate users	students	targeted	48
592	ACM	Exploring Terminology for Perception of Motion in Virtual Reality	2021	Designing Interactive Systems Conference (DIS )	Conference	Virtual & Augmented Reality	1	surrogate users	crowdworkers	targeted	50
593	ACM	A System to Support Children in Speech Therapies at Home	2021	CHItaly	Conference	e-Health & Accessibility	1	real users	real users	targeted	10
594	ACM	Comparing Understanding and Memorization in Physicalization and VR Visualization	2021	International Conference on Tangible, Embedded, and Embodied Interaction (TEI )	Conference	Virtual & Augmented Reality	1	surrogate users	researchers	targeted	20
595	ACM	On Adoptability and Use Case Exploration of Threat Modeling for Mobile Communication Systems	2021	ACM SIGSAC Conference on Computer and Communications Security (CCS )	Conference	Mobile & Ubiquitous Computing	1	real users	real users	targeted	11
596	ACM	Designing Media Provenance Indicators to Combat Fake Media	2021	International Symposium on Research in Attacks, Intrusions and Defenses	Conference	Information Processing & Search	1	real users	real users	generic	20
597	ACM	Designing Media Provenance Indicators to Combat Fake Media	2021	International Symposium on Research in Attacks, Intrusions and Defenses	Conference	Information Processing & Search	1	real users	real users	targeted	5
598	ACM	Designing Media Provenance Indicators to Combat Fake Media	2021	International Symposium on Research in Attacks, Intrusions and Defenses	Conference	Information Processing & Search	1	surrogate users	crowdworkers	targeted	1456
599	ACM	Impact of Response Latency on User Behaviour in Mobile Web Search	2021	CHIIR	Conference	Information Processing & Search	1	real users	real users	generic	30	didn't define recruitments
600	ACM	Less is more! Support of Parallel and Time-critical Assembly Tasks with Augmented Reality	2021	Mensch und Computer (MuC )	Journal	Virtual & Augmented Reality	1	surrogate users	crowdworkers	targeted	36
601	ACM	Typing on Tap: Estimating a Finger-Worn One-Handed Chording Keyboard?s Text Entry Rate	2021	International Symposium on Wearable Computers	Conference	Input Devices & Technologies	1	real users	real users	generic	12	didn't define recruitments
602	ACM	Assessing a Decision Support Tool for SOC Analysts	2021	Digital Threats	Journal	Business Applications	1	real users	real users	generic	10
603	ACM	Comparing Persona Analytics and Social Media Analytics for a User-Centric Task Using Eye-Tracking and Think-Aloud	2021	CHItaly	Conference	Online Content & Social Media	1	real users	real users	targeted	34
604	ACM	Decide or Delegate: How Script Knowledge Based Conversational Assistants Should Act in Inconclusive Situations	2021	Adjunct Proceedings of the International Conference on Distributed Computing and Networking	Conference	Business Applications	1	surrogate users	crowdworkers	targeted	134
605	ACM	Distance Perception with a Video See-Through Head-Mounted Display	2021	CHI. Association for Computing Machinery, New York, NY, USA, Article , ?	Conference	Wearable Technology	1	real users	real users	generic	26
606	ACM	Gestural Interaction of Gamelan Mobile Application: A Preliminary Study	2021	Asian CHI Symposium	Conference	Games	1	real users	real users	generic	7
607	ACM	Misattribution of Error Origination: The Impact of Preconceived Expectations in Co-Operative Online Games	2021	Designing Interactive Systems Conference (DIS )	Conference	Games	1	real users	real users	generic	2037	crowdworkers
608	ACM	It?s a Wrap: Toroidal Wrapping of Network Visualisations Supports Cluster Understanding Tasks	2021	CHI. Association for Computing Machinery, New York, NY, USA, Article , ?	Conference	Virtual & Augmented Reality	1	real users	real users	targeted	32
609	ACM	Conception, Development and First Evaluation of a Context-Adaptive User Interface for Commercial Vehicles	2021	International Conference on Automotive User Interfaces and Interactive Vehicular Applications	Conference	Driving & Transportation	1	surrogate users	students	targeted	34
610	ACM	Younger and Older Adults? Perceptions on Role, Behavior, Goal and Recovery Strategies for Managing Breakdown Situations in Human-Robot Dialogues	2021	International Conference on Human-Agent Interaction (HAI ). Association for Computing Machinery, New York, NY, USA, ?	Conference	Robotics & Artificial Intelligence	1	surrogate users	unknown	targeted	8	didn't define recruitments
611	ACM	Investigating the Impact of Real-World Environments on the Perception of 2D Visualizations in Augmented Reality	2021	CHI. Association for Computing Machinery, New York, NY, USA, Article , ?	Conference	Virtual & Augmented Reality	1	surrogate users	students	targeted	18
612	ACM	Eye-Gaze Analysis of HUD Interventions for Conditional Automation to Increase Situation Awareness	2021	International Conference on Automotive User Interfaces and Interactive Vehicular Applications	Conference	Robotics & Artificial Intelligence	1	real users	real users	generic	215
613	ACM	?I?m Not a Millionaire?: How Users? Online Behaviours and Offline Behaviours Impact Their Privacy	2021	CHI EA	Conference	Online Content & Social Media	1	real users	real users	generic	27
614	ACM	Co-creation as a Facilitator for Co-regulation in Child-Robot Interaction	2021	Companion of the ACM/IEEE International Conference on Human-Robot Interaction	Conference	Robotics & Artificial Intelligence	1	real users	real users	generic	59
615	ACM	Somewhere over the Rainbow: Exploring the Sense for Relevance in Children	2021	European Conference on Cognitive Ergonomics (ECCE )	Conference	Software Development	1	real users	real users	generic	9
616	ACM	Volumetric Video in Augmented Reality Applications for Museological Narratives: A User Study for the Long Room in the Library of Trinity College Dublin	2021	J. Comput. Cult. Herit.	Journal	Virtual & Augmented Reality	1	surrogate users	researchers	targeted	17
617	ACM	Perception of Fairness in Group Music Recommender Systems	2021	International Conference on Intelligent User Interfaces	Conference	Recommender Systems	1	real users	real users	generic	45
618	ACM	Evaluating Input Devices for Robotic Telepresence	2021	European Conference on Cognitive Ergonomics (ECCE )	Conference	Robotics & Artificial Intelligence	1	surrogate users	unknown	targeted	16	didn't define recruitments
619	ACM	Designing Proxemic-aware Cross-Device Applications: A Feasibility Study	2021	International Conference on Mobile and Ubiquitous Multimedia (MUM )	Conference	Virtual & Augmented Reality	1	surrogate users	students	targeted	13
620	ACM	Designing Proxemic-aware Cross-Device Applications: A Feasibility Study	2021	International Conference on Mobile and Ubiquitous Multimedia (MUM )	Conference	Virtual & Augmented Reality	1	surrogate users	students	targeted	27
621	ACM	To Rate or Not To Rate: Investigating Evaluation Methods for Generated Co-Speech Gestures	2021	The International Conference on Multimodal Interaction (ICMI )	Conference	Information Processing & Search	1	real users	real users	generic	130
622	ACM	Supporting Depression Screening with Multimodal Emotion Detection	2021	CHItaly	Conference	e-Health & Accessibility	1	real users	real users	targeted	8
623	ACM	Smartphone Drum: Gesture-based Digital Musical Instruments Application for Deaf and Hard of Hearing People	2021	Symposium on Spatial User Interaction (SUI )	Conference	e-Health & Accessibility	1	real users	real users	generic	8
624	ACM	Word Cloud for Meeting: A Visualization System for DHH People in Online Meetings	2021	International ACM SIGACCESS Conference on Computers and Accessibility (ASSETS)	Conference	Collaborative Work & Remote Experiences	1	real users	real users	generic	7
625	ACM	The Impact of Entity Cards on Learning-Oriented Search Tasks	2021	SIGIR	Conference	e-Learning & Education	1	real users	real users	generic	144
626	ACM	Towards Trustworthiness in the Context of Explainable Search	2021	SIGIR	Conference	Information Processing & Search	1	real users	real users	generic	24
627	ACM	How can I choose an explainer? An Application-grounded Evaluation of Post-hoc Explanations	2021	ACM Conference on Fairness, Accountability, and Transparency (FAccT )	Conference	e-Learning & Education	1	real users	real users	targeted	3
628	ACM	L33t or N00b? How Player Skill Alters the Effects of Network Latency on First Person Shooter Game Players	2021	Workshop on Game Systems (GameSys)	Conference	Games	1	real users	real users	targeted	36
629	ACM	Lower is Better? The Effects of Local Latencies on Competitive First-Person Shooter Game Players	2021	CHI	Conference	Games	1	real users	real users	targeted	43
630	ACM	Questionnaire Items for Evaluating Artificial Social Agents - Expert Generated, Content Validated and Reliability Analysed	2021	ACM International Conference on Intelligent Virtual Agents	Conference	Virtual & Augmented Reality	1	surrogate users	crowdworkers	targeted	192
631	ACM	Deaf and Hard-of-hearing Users Evaluating Designs for Highlighting Key Words in Educational Lecture Videos	2021	ACM Trans. Access. Comput.	Journal	e-Learning & Education	1	real users	real users	targeted	36
632	ACM	Deaf and Hard-of-hearing Users Evaluating Designs for Highlighting Key Words in Educational Lecture Videos	2021	ACM Trans. Access. Comput.	Journal	e-Learning & Education	1	real users	real users	targeted	36
633	ACM	Designing Interactive Transfer Learning Tools for ML Non-Experts	2021	CHI	Conference	e-Learning & Education	1	real users	real users	generic	17
634	ACM	Let it Bee: A Case Study of Applying Triadic Game Design for Designing Virtual Reality Training Games for Beekeepers	2021	The International Conference on the Foundations of Digital Games (FDG) (FDG). Association for Computing Machinery, New York, NY, USA, Article	Conference	Driving & Transportation	1	real users	real users	targeted	12
635	ACM	Investigating Document Layout and Placement Strategies for Collaborative Sensemaking in Augmented Reality	2021	CHI EA	Conference	Virtual & Augmented Reality	1	real users	real users	generic	8
636	ACM	Files of a Feather Flock Together? Measuring and Modeling How Users Perceive File Similarity in Cloud Storage	2021	SIGIR	Conference	Information Processing & Search	1	real users	real users	generic	50
637	ACM	Interactive Music Genre Exploration with Visualization and Mood Control	2021	International Conference on Intelligent User Interfaces	Conference	Information Processing & Search	1	real users	real users	generic	102
638	IEEE	Virtual Reality Wound Care Training for Clinical Nursing Education: An Initial User Study	2019	IEEE Conference on Virtual Reality and D User Interfaces (VR)	Conference	e-Health & Accessibility	1	surrogate users	unknown	targeted	2
639	IEEE	A User Study for the Evaluation of Adaptive Interaction Systems for Inclusive Industrial Workplaces	2021	IEEE Transactions on Automation Science and Engineering	Journal	Business Applications	1	real users	real users	targeted	18
640	IEEE	Creating Abuse Cases Based on Attack Patterns: A User Study	2017	IEEE Cybersecurity Development (SecDev)	Conference	e-Health & Accessibility	1	surrogate users	students	targeted	16
641	IEEE	Using Traditional Keyboards in VR: SteamVR Developer Kit and Pilot Game User Study	2018	IEEE Games, Entertainment, Media Conference (GEM)	Conference	Virtual & Augmented Reality	1	real users	real users	generic	18
642	IEEE	A user study of the effectiveness of typosquatting techniques	2016	IEEE Conference on Communications and Network Security (CNS)	Conference	Online Content & Social Media	1	real users	real users	generic	34
643	IEEE	The Social AR Continuum: Concept and User Study	2017	IEEE International Symposium on Mixed and Augmented Reality (ISMAR-Adjunct)	Conference	Virtual & Augmented Reality	1	real users	real users	generic	37
644	IEEE	Using Eye Gaze for Navigation: A User Study Inspired by Lucid Dreams	2021	IEEE Conference on Virtual Reality and D User Interfaces Abstracts and Workshops (VRW)	Conference	Input Devices & Technologies	1	real users	real users	generic	10
645	IEEE	User study of an AR reading aid system to promote deep reading	2021	IEEE Conference on Virtual Reality and D User Interfaces Abstracts and Workshops (VRW)	Conference	Virtual & Augmented Reality	1	real users	real users	generic	20
646	IEEE	Comparing VR and non-VR driving simulations: An experimental user study	2017	IEEE Virtual Reality (VR)	Conference	Virtual & Augmented Reality	1	surrogate users	students	targeted	94
647	IEEE	Evaluating Mixed-Initiative Procedural Level Design Tools using a Triple-Blind Mixed-Method User Study	2021	IEEE Transactions on Games	Journal	Business Applications	1	real users	real users	generic	24
648	IEEE	A User Study of a Gaze Window User Interface	2020	International Conference Information Visualisation (IV)	Conference	Input Devices & Technologies	1	real users	real users	generic	8
649	IEEE	Haptic Intracorporeal Palpation Using a Cable-Driven Parallel Robot: A User Study	2020	IEEE Transactions on Biomedical Engineering	Journal	Input Devices & Technologies	1	real users	real users	targeted	22
650	IEEE	Augmented Reality Exposure Therapy with Tactile Feedback for Small Animal Phobia : Hardware Concept and User Study Design	2019	IEEE International Conference on Healthcare Informatics (ICHI)	Conference	Virtual & Augmented Reality	1	surrogate users	students	targeted	30
651	IEEE	Driver Behavior and Performance with Augmented Reality Pedestrian Collision Warning: An Outdoor User Study	2018	IEEE Transactions on Visualization and Computer Graphics	Journal	Driving & Transportation	1	real users	real users	generic	16
652	IEEE	Karelian Language and Culture: a Qualitative User Study of Mobile and Web Games	2021	IEEE Conference on Games (CoG)	Conference	Mobile & Ubiquitous Computing	1	real users	real users	targeted	5
653	IEEE	Guided Robot Skill Learning: A User-Study on Learning Probabilistic Movement Primitives with Non-Experts	2020	IEEE-RAS International Conference on Humanoid Robots (Humanoids)	Conference	Robotics & Artificial Intelligence	1	real users	real users	targeted	10
654	IEEE	What User Interface to Use for Virtual Reality? 2D, 3D or Speech?A User Study	2018	International Conference on Cyberworlds (CW)	Conference	Virtual & Augmented Reality	1	real users	real users	generic	30
655	IEEE	Investigation on Accepted Package Delivery Location: A User Study-based Approach	2021	IEEE International Conference on Systems, Man, and Cybernetics (SMC)	Conference	Business Applications	1	real users	real users	generic	25
656	IEEE	3D visualization to mitigate weather hazards in the flight deck: Findings from a user study	2015	IEEE Symposium on D User Interfaces (DUI)	Conference	3D Models & Interfaces	1	real users	real users	targeted	2
657	IEEE	Active Telepresence Assistance for Supervisory Control: A User Study with a Multi-Camera Tele-Nursing Robot	2021	IEEE International Conference on Robotics and Automation (ICRA)	Conference	e-Health & Accessibility	1	surrogate users	students	targeted	14
658	IEEE	User Study on Virtual Reality for Design Reviews in Architecture	2020	IEEE International Symposium on Mixed and Augmented Reality (ISMAR-Adjunct)	Conference	Virtual & Augmented Reality	1	surrogate users	students	targeted	10
659	IEEE	Impact of Visual Cues on Climate Perception in Virtual Urban Environments: A User Study	2015	International Conference on Information Visualisation	Conference	Virtual & Augmented Reality	1	surrogate users	students	targeted	24
660	IEEE	A User Study with GUIs Tailored for Smartphones and Tablet PCs	2013	IEEE International Conference on Systems, Man, and Cybernetics (SMC)	Conference	Input Devices & Technologies	1	real users	real users	generic	20
661	IEEE	Augmented Reality Interface for Sailing Navigation: a User Study for Wind Representation	2021	IEEE International Symposium on Mixed and Augmented Reality (ISMAR-Adjunct)	Conference	Virtual & Augmented Reality	1	real users	real users	targeted	75
662	IEEE	Semantics-assisted code review: An efficient tool chain and a user study	2017	EEE/ACM International Conference on Automated Software Engineering (ASE)	Conference	Digital Analytics & Visualization	1	real users	real users	targeted	18
663	IEEE	Can I Trust You? A User Study of Robot Mediation of a Support Group	2020	IEEE International Conference on Robotics and Automation (ICRA)	Conference	Robotics & Artificial Intelligence	1	surrogate users	students	targeted	84
664	IEEE	A User Study on Multivariate Edge Visualizations for Graph-Based Visual Analysis Tasks	2016	International Conference Information Visualisation (IV)	Conference	Digital Analytics & Visualization	1	real users	real users	generic	89
665	IEEE	Auditory Feedback Effectiveness for Enabling Safe Sclera Force in Robot-Assisted Vitreoretinal Surgery: a Multi-User Study	2020	IEEE/RSJ International Conference on Intelligent Robots and Systems (IROS)	Conference	Robotics & Artificial Intelligence	1	real users	real users	targeted	12
666	IEEE	A Usability User Study Concerning Free-Hand Microgesture and Wrist-Worn Sensors	2014	International Conference on Wearable and Implantable Body Sensor Networks	Conference	Input Devices & Technologies	1	real users	real users	generic	11
667	IEEE	A user study on mobile virtualization to measure personal freedom vs. enterprise security	2014	IEEE SOUTHEASTCON	Conference	Mobile & Ubiquitous Computing	1	real users	real users	targeted	817
668	IEEE	A user-study with Tangy the Bingo facilitating robot and long-term care residents	2016	IEEE International Symposium on Robotics and Intelligent Sensors (IRIS)	Conference	Robotics & Artificial Intelligence	1	real users	real users	targeted	7
669	IEEE	The robot Tangy facilitating Trivia games: A team-based user-study with long-term care residents	2017	IEEE International Symposium on Robotics and Intelligent Sensors (IRIS)	Conference	Robotics & Artificial Intelligence	1	real users	real users	targeted	6
670	IEEE	A User Study of Semi-Autonomous and Autonomous Highway Driving: An Interactive Simulation Study	2018	IEEE Pervasive Computing	Journal	Driving & Transportation	1	real users	real users	generic	26
671	IEEE	A gesture based TV control interface for visually impaired: Initial design and user study	2015	Korea-Japan Joint Workshop on Frontiers of Computer Vision (FCV)	Conference	Input Devices & Technologies	1	real users	real users	targeted	16
672	IEEE	"Automated Debugging Considered Harmful? Considered Harmful: A User Study Revisiting the Usefulness of Spectra-Based Fault Localization Techniques with Professionals Using Real Bugs from Large Systems	2016	IEEE International Conference on Software Maintenance and Evolution (ICSME)	Conference	Business Applications	1	real users	real users	targeted	36
673	IEEE	Can mobile augmented reality systems assist in portion estimation? A user study	2014	IEEE International Symposium on Mixed and Augmented Reality (ISMAR)	Conference	Virtual & Augmented Reality	1	real users	real users	generic	38
674	IEEE	A User Study of the Visualization-Assisted Evaluation and Management of Network Security Detection Events and Policies	2019	IEEE International Conference on Intelligent Data Acquisition and Advanced Computing Systems: Technology and Applications (IDAACS)	Conference	Business Applications	1	surrogate users	students	targeted	12
675	IEEE	How to visualize directed graphs: A user study	2014	International Conference on Information, Intelligence, Systems and Applications	Conference	Digital Analytics & Visualization	1	surrogate users	students	targeted	21
676	IEEE	What are the salient keyframes in short casual videos? an extensive user study using a new video dataset	2015	IEEE International Conference on Multimedia & Expo Workshops (ICMEW)	Conference	Digital Analytics & Visualization	1	real users	real users	generic	200
677	IEEE	A user study on personalized adaptive stiffness control modes for human-robot interaction	2017	IEEE International Symposium on Robot and Human Interactive Communication (RO-MAN)	Conference	Robotics & Artificial Intelligence	1	real users	real users	generic	49
678	IEEE	NL-based query refinement and contextualized code search results: A user study	2014	IEEE Conference on Software Maintenance, Reengineering, and Reverse Engineering (CSMR-WCRE)	Conference	Digital Analytics & Visualization	1	real users	real users	targeted	18
679	IEEE	Tele-healthcare with humanoid robots: A user study on the evaluation of force feedback effects	2017	IEEE World Haptics Conference (WHC)	Conference	Robotics & Artificial Intelligence	1	surrogate users	unknown	targeted	12
680	IEEE	A User Study on Judging the Target Node in Partial Link Drawings	2017	International Conference Information Visualisation (IV)	Conference	Digital Analytics & Visualization	1	surrogate users	students	targeted	53
681	IEEE	A New Diagram for Amino Acids: User Study Comparing Rainbow Boxes to Venn/Euler Diagram	2018	International Conference Information Visualisation (IV)	Conference	Business Applications	1	surrogate users	students	targeted	78
682	IEEE	Gradual Programming in Hedy: A First User Study	2021	IEEE Symposium on Visual Languages and Human-Centric Computing (VL/HCC)	Conference	Software Development	1	real users	real users	generic	39
683	IEEE	Usability Insights for Requirements Engineering Tools: A User Study with Practitioners in Aeronautics	2017	IEEE International Requirements Engineering Conference (RE)	Conference	Driving & Transportation	1	real users	real users	targeted	18
684	IEEE	Crowdsourcing swarm manipulation experiments: A massive online user study with large swarms of simple robots	2014	IEEE International Conference on Robotics and Automation (ICRA)	Conference	Robotics & Artificial Intelligence	1	surrogate users	crowdworkers	targeted
685	IEEE	Automatic Summarization of Lecture Slides for Enhanced Student PreviewTechnical Report and User Study	2017	IEEE Transactions on Learning Technologies	Journal	Information Processing & Search	1	real users	real users	generic	372
686	IEEE	Different Types of Users, Different Types of Immersion: A User Study of Interaction Design and Immersion in Consumer Virtual Reality	2018	IEEE Consumer Electronics Magazine	Journal	Virtual & Augmented Reality	1	surrogate users	students	targeted	10
687	IEEE	A User Study on View-sharing Techniques for One-to-Many Mixed Reality Collaborations	2020	IEEE Conference on Virtual Reality and D User Interfaces (VR)	Conference	Virtual & Augmented Reality	1	real users	real users	generic	8
688	IEEE	Helping Johnny to Analyze Malware: A Usability-Optimized Decompiler and Malware Analysis User Study	2016	IEEE Symposium on Security and Privacy (SP)	Conference	Digital Analytics & Visualization	1	surrogate users	students	targeted	22
689	IEEE	Interpretability and Complexity of Design in the Creation of Fuzzy Logic Systems ? A User Study	2018	IEEE Symposium Series on Computational Intelligence (SSCI)	Conference	Business Applications	1	real users	real users	targeted	25
690	IEEE	Designing mobile phone interface for active seniors: User study in Czech Republic	2014	IEEE Conference on Cognitive Infocommunications (CogInfoCom)	Conference	Mobile & Ubiquitous Computing	1	real users	real users	targeted	5
691	IEEE	Designing mobile phone interface for active seniors: User study in Czech Republic	2014	IEEE Conference on Cognitive Infocommunications (CogInfoCom)	Conference	Mobile & Ubiquitous Computing	1	real users	real users	targeted	118
692	IEEE	Visual Encodings of Temporal Uncertainty: A Comparative User Study	2015	IEEE Transactions on Visualization and Computer Graphics	Journal	Digital Analytics & Visualization	1	real users	real users	generic	73
693	IEEE	A Novel Grip Force Measurement Concept for Tactile Stimulation Mechanisms ? Design, Validation, and User Study	2020	IEEE Transactions on Haptics	Journal	Input Devices & Technologies	1	real users	real users	generic	10
694	IEEE	Exploratory User Study on Graph Temporal Encodings	2021	IEEE Pacific Visualization Symposium (PacificVis)	Conference	Digital Analytics & Visualization	1	surrogate users	students	targeted	39
695	IEEE	A User Study on MR Remote Collaboration Using Live 360 Video	2018	IEEE International Symposium on Mixed and Augmented Reality (ISMAR)	Conference	Collaborative Work & Remote Experiences	1	surrogate users	students	targeted	12
696	IEEE	A User Study on the Capability of Three Geo-Based Features in Analyzing and Locating Trajectories	2018	IEEE Transactions on Intelligent Transportation Systems	Journal	Digital Analytics & Visualization	1	surrogate users	students	targeted	30
697	IEEE	Towards adaptive robots based on interaction traces: A user study	2013	International Conference on Advanced Robotics (ICAR)	Conference	Robotics & Artificial Intelligence	1	real users	real users	generic	25
698	IEEE	mHealth through quantified-self: A user study	2015	International Conference on E-health Networking, Application & Services (HealthCom)	Conference	e-Health & Accessibility	1	surrogate users	students	targeted	17
699	IEEE	Augmented Reality Based Bee Drift Analysis: A User Study	2017	International Symposium on Big Data Visual Analytics (BDVA)	Conference	Virtual & Augmented Reality	1	surrogate users	students	targeted	14
700	IEEE	Enabling robots to make use of the structure of human actions - A user study employing Acoustic Packaging	2013	IEEE RO-MAN	Conference	Robotics & Artificial Intelligence	1	surrogate users	students	targeted	47
701	IEEE	A User Study on the Usefulness of Visualization Support for Requirements Monitoring	2019	Working Conference on Software Visualization (VISSOFT)	Conference	Digital Analytics & Visualization	1	real users	real users	targeted	5
702	IEEE	A user-study examining visualization of lifelogs	2016	International Workshop on Content-Based Multimedia Indexing (CBMI)	Conference	Digital Analytics & Visualization	1	real users	real users	generic	22
703	IEEE	An interactive E-book with an educational game for children with developmental disorders: A pilot user study	2017	International Conference on Virtual Worlds and Games for Serious Applications (VS-Games)	Conference	e-Learning & Education	1	real users	real users	targeted	10
704	IEEE	An algorithm and user study for teaching bilateral manipulation via iterated best response demonstrations	2017	IEEE Conference on Automation Science and Engineering (CASE)	Conference	Input Devices & Technologies	1	real users	real users	targeted	51
705	IEEE	An Explication of Acceptability of Wearable Devices in Context of Bangladesh: A User Study	2018	IEEE International Conference on Future Internet of Things and Cloud (FiCloud)	Conference	Wearable Technology	1	real users	real users	targeted	22
706	IEEE	Robotic companions in stroke therapy: A user study on the efficacy of assistive robotics among 30 patients in neurological rehabilitation	2017	IEEE International Symposium on Robot and Human Interactive Communication (RO-MAN)	Conference	Robotics & Artificial Intelligence	1	real users	real users	targeted	12
707	IEEE	User study on remotely controlled UAVs with focus on interfaces and data link quality	2017	IEEE/RSJ International Conference on Intelligent Robots and Systems (IROS)	Conference	Input Devices & Technologies	1	surrogate users	students	targeted	31
708	IEEE	Collaborative design for young children with autism: Design tools and a user study	2015	International Conference on Collaboration Technologies and Systems (CTS)	Conference	e-Learning & Education	1	surrogate users	students	targeted	80
709	IEEE	A user study of the Singapore Memory Portal to derive a taxonomy for content organization	2013	Digital Heritage International Congress (DigitalHeritage)	Conference	Digital Analytics & Visualization	1	surrogate users	crowdworkers	targeted	12
710	IEEE	A user study on human-robot-interactive recovery for industrial assembly problems	2017	IEEE International Symposium on Robot and Human Interactive Communication (RO-MAN)	Conference	Robotics & Artificial Intelligence	1	surrogate users	unknown	targeted	31
711	IEEE	Can a Humanoid Robot be part of the Organizational Workforce? A User Study Leveraging Sentiment Analysis	2019	IEEE International Conference on Robot and Human Interactive Communication (RO-MAN)	Conference	Robotics & Artificial Intelligence	1	surrogate users	crowdworkers	targeted	14
712	IEEE	A user study on the experience of information seeking for Islamic and Quranic information on the Web	2014	International Conference on Information and Communication Technology for The Muslim World (ICTM)	Conference	Information Processing & Search	1	real users	real users	targeted	31
713	WOS	A qualitative study of user perceptions of mobile health apps	2016	BMC Public Health	Journal	Mobile & Ubiquitous Computing	1	real users	real users	generic	44
714	WOS	A study of mobile user engagement (MoEN): Engagement motivations, perceived value, satisfaction, and continued engagement intention	2013	Decision Support Systems	Journal	Digital Analytics & Visualization	1	surrogate users	students	targeted	297
715	WOS	Knowledge sharing motivations in online health communities: A comparative study of health professionals and normal users	2017	Computers in Human Behavior	Journal	Mobile & Ubiquitous Computing	1	real users	real users	generic	443
716	WOS	From user-generated data to data-driven innovation: A research agenda to understand user privacy in digital markets	2021	International Journal of Information Management	Journal	Security & Privacy	1	real users	real users	targeted	11
717	WOS	User preferences regarding autonomous vehicles	2017	Transportation Research	Journal	Driving & Transportation	1	surrogate users	crowdworkers	targeted	721
718	WOS	Leveraging Content Sensitiveness and User Trustworthiness to Recommend Fine-Grained Privacy Settings for Social Image Sharing	2018	IEEE Transactions on Information Forensics and Security	Journal	Security & Privacy	1	surrogate users	students	targeted	31
719	WOS	Twitter's influence on news judgment: An experiment among journalists	2020	Journalism	Journal	Online Content & Social Media	1	real users	real users	targeted	212
720	WOS	The ability of personas: An empirical evaluation of altering incorrect preconceptions about users	2021	International Journal of Human - Computer Studies	Journal	Digital Analytics & Visualization	1	real users	real users	targeted	31
721	WOS	Persona Perception Scale: Development and Exploratory Validation of an Instrument for Evaluating Individuals' Perceptions of Personas	2020	International Journal of Human - Computer Studies	Journal	Digital Analytics & Visualization	1	real users	real users	generic	412
722	WOS	Recognizing fake information through a developed feature scheme: A user study of health misinformation on social media in China	2021	Information Processing and Management	Journal	e-Health & Accessibility	1	real users	real users	generic	82
723	WOS	An empirical study of interest, task complexity, and search behaviour on user engagement	2020	Information Processing and Management	Journal	Digital Analytics & Visualization	1	real users	real users	generic	144
724	WOS	Examining the Effects of Feedback-giving as a Gamification Mechanic in Crowd Rating Systems	2021	International Journal of Human?Computer Interaction�	Journal	Online Content & Social Media	1	real users	real users	generic	402
725	WOS	From Design Requirements to Effective Privacy Notifications: Empowering Users of Online Services to Make Informed Decisions	2021	International Journal of Human?Computer Interaction�	Journal	Business Applications	1	surrogate users	students	targeted	16
